# Supplementary material for: Protein Microarray Analysis of the Specificity and Cross-Reactivity of Influenza Virus Hemagglutinin-Specific Antibodies
Source: mSphere. 2018 Dec 12;3(6):e00592-18. doi: 10.1128/mSphere.00592-18 (PMC6291623; doi:10.1128/mSphere.00592-18)
Supplement: TABLE S2 [file sph006182722st2.xlsx]

## Sheet: Suppl Table 2
										Index	1	2	3	4	5	6	7	8	9	10	11	12	13	14	15	16	17	18	19	20	21	22	23	24	25	26	27	28	29	30	31	32	33	34	35	36	37	38	39
										Subject Code	S1-A1	S1-A2	S1-A3	S1-A4	S1-A5	S2-A1	S2-A2	S2-A3	S2-A4	S2-A5	S1-G1	S1-G2	S1-G3	S1-G4	S1-G5	S2-G1	S2-G2	S2-G3	S2-G4	S2-G5	Vh0-A1	Vh0-A2	Vh0-A3	Vh0-A4	Vh0-A5	Vh0-A6	Vh0-A7	Vh0-A8	Vh0-A9	Vh0-A10	Vh28-A1	Vh28-A2	Vh28-A3	Vh28-A4	Vh28-A5	Vh28-A6	Vh28-A7	Vh28-A8	Vh28-A9
										Study	Seasonal	Seasonal	Seasonal	Seasonal	Seasonal	Seasonal	Seasonal	Seasonal	Seasonal	Seasonal	Seasonal	Seasonal	Seasonal	Seasonal	Seasonal	Seasonal	Seasonal	Seasonal	Seasonal	Seasonal	Vacc	Vacc	Vacc	Vacc	Vacc	Vacc	Vacc	Vacc	Vacc	Vacc	Vacc	Vacc	Vacc	Vacc	Vacc	Vacc	Vacc	Vacc	Vacc
										Collected	2010-2011	2010-2011	2010-2011	2010-2011	2010-2011	2010-2011	2010-2011	2010-2011	2010-2011	2010-2011	2010-2011	2010-2011	2010-2011	2010-2011	2010-2011	2010-2011	2010-2011	2010-2011	2010-2011	2010-2011	2008-2009	2008-2009	2008-2009	2008-2009	2008-2009	2008-2009	2008-2009	2008-2009	2008-2009	2008-2009	2008-2009	2008-2009	2008-2009	2008-2009	2008-2009	2008-2009	2008-2009	2008-2009	2008-2009
										Dose	n/a	n/a	n/a	n/a	n/a	n/a	n/a	n/a	n/a	n/a	n/a	n/a	n/a	n/a	n/a	n/a	n/a	n/a	n/a	n/a	High	High	High	High	High	High	High	High	High	High	High	High	High	High	High	High	High	High	High
										Day	0	0	0	0	0	31	28	21	30	7	0	0	0	0	0	31	28	21	30	7	0	0	0	0	0	0	0	0	0	0	+28	+28	+28	+28	+28	+28	+28	+28	+28
										Isotype	IgA	IgA	IgA	IgA	IgA	IgA	IgA	IgA	IgA	IgA	IgG	IgG	IgG	IgG	IgG	IgG	IgG	IgG	IgG	IgG	IgA	IgA	IgA	IgA	IgA	IgA	IgA	IgA	IgA	IgA	IgA	IgA	IgA	IgA	IgA	IgA	IgA	IgA	IgA
Catalog No.	Strain Name	Strain	Type	Clade	Source	Accession No.	Expression System	Protein1	Protein2	Tags
10003-V04H2	A/VietNam/1203/2004	H5N1	A	1	human	AAW80717.1	Human cells	HA	HA2	Fc tag (mouse)	4821	13605	15088	6550	5225	9630	14648	16949	7299	4768	1129	1515	11816	13581	3889	2380	2464	21836	16195	2928	12988	21067	21505	3726	16366	15581	12507	7622	12283	15241	14855	18358	20977	7139	12001	15541	15107	6960	14316
10003-V06H1	A/VietNam/1203/2004	H5N1	A	1	human	AAW80717.1	Human cells	HA	HA1	His & Fc tag (mouse)	4026	6597	7330	4154	3310	7058	10249	5840	6353	6635	213	745	1245	5264	1973	1697	3165	2835	6229	2978	8657	15846	7474	3781	16368	13623	16362	5539	12326	13033	11993	17938	8423	6048	15527	15057	17023	5884	10514
10003-V06H3	A/VietNam/1203/2004	H5N1	A	1	human	AAW80717.1	Human cells	HA	HA1+HA2	His & Fc tag (mouse)	12210	15652	16635	7305	7017	15768	16601	18402	7960	7264	1483	1982	5381	7505	3113	3093	2486	13625	8243	3199	16057	16642	19640	14926	21216	16696	17379	14702	16620	15223	16974	18688	20485	16897	21569	17787	18491	15902	17191
11048-V06H1	A/Anhui/1/2005	H5N1	A	2.3.4	human	ABD28180.1	Human cells	HA	HA1+HA2	His & Fc tag (mouse)	2121	7859	9634	1972	2752	4515	13565	17313	4553	3201	613	528	5788	9068	1099	1039	1267	13725	10242	1715	5511	19613	19073	2514	12782	11718	9096	4053	5830	13286	6496	18735	18299	4611	10034	15289	12826	3941	14065
11048-V08B	A/Anhui/1/2005	H5N1	A	2.3.4	human	ABD28180.1	Baculovirus	HA	HA1+HA2	His tag	2551	7317	9982	3384	3277	7735	13719	18166	7024	3232	983	850	10887	11763	3064	2233	1177	19506	14264	3169	7939	22765	20444	3595	16321	8829	9536	5903	7127	15704	9103	21572	20029	5501	10957	11915	12830	6201	13740
11048-V08H1	A/Anhui/1/2005	H5N1	A	2.3.4	human	ABD28180.1	Human cells	HA	HA1+HA2	His tag	1967	5878	5536	1342	2503	8363	11253	16743	4145	3027	1765	1428	5667	8808	5622	4116	5793	16022	8389	8399	4690	20081	19551	3760	14364	6629	6807	2803	4522	12207	6518	19269	18916	5227	9458	9807	8633	3209	10792
11048-V08H2	A/Anhui/1/2005	H5N1	A	2.3.4	human	ABD28180.1	Human cells	HA	HA1	His tag	344	1071	476	662	502	924	1546	641	1203	359	50	168	292	2370	183	163	197	749	2067	196	730	3350	663	897	4564	1359	5858	793	880	4367	1068	5728	1264	1412	2781	1745	6596	871	1611
11048-V08H4	A/Anhui/1/2005	H5N1	A	2.3.4	human	ABD28180.1	Human cells	HA	HA1+HA2	His tag	3865	10176	4632	1756	2629	3813	11914	16065	3503	2179	4971	4759	3632	8770	2534	1789	2456	10799	8818	2123	6391	18441	17630	5386	16427	8817	7154	3654	4415	10454	5591	18765	18798	4436	7844	8762	8592	2834	6771
11048-VNAH2	A/Anhui/1/2005	H5N1	A	2.3.4	human	ABD 28180.1	Human cells	HA	HA1		207	884	581	346	221	441	1199	856	279	186	1	236	407	1777	307	101	-83	1134	1357	357	748	2932	690	498	1246	653	2667	-111	321	1508	553	4857	964	560	1107	777	2922	431	1031
11052-V08H	A/Brisbane/59/2007	H1N1	A		human	ACA28844.1	Human cells	HA	HA1+HA2	His tag	5599	18662	11476	19462	11288	10461	17991	17150	18425	10383	7524	10993	18770	20750	14558	10171	9656	26412	18523	13723	7794	18257	2767	2650	34416	9325	16346	13613	17133	14768	7343	18328	2820	3689	31517	8483	15331	14044	16537
11052-V08H1	A/Brisbane/59/2007	H1N1	A		human	ACA28844.1	Human cells	HA	HA1	His tag	374	4619	890	3363	437	415	9195	860	3743	434	263	174	4365	8057	1033	875	1030	9187	9596	926	392	3322	349	170	22474	2035	2754	1562	3297	6150	366	2128	674	338	21049	1651	2038	1226	2040
11053-V01H2	B/Florida/4/2006	FluB	B		human	ACA33493.1	Human cells	HA	HA2	Fc tag (human)	15399	9281	10268	7922	8166	16952	16523	10521	9784	7642	14632	16110	18109	21874	21375	13906	15180	26275	18163	17822	8649	21087	20073	6072	18840	13263	18706	9087	13354	13249	9126	24009	21311	6355	17797	12652	20101	11302	10981
11053-V04H2	B/Florida/4/2006	FluB	B		human	ACA33493.1	Human cells	HA	HA2	Fc tag (mouse)	15053	10953	15117	10361	11387	15007	13636	11007	12399	11384	2867	3292	10947	21328	11388	2566	4421	18916	19789	11405	15252	26324	19273	6831	18170	15729	18739	11803	14555	13194	14714	26242	18814	7675	17193	16371	19305	13959	14479
11053-V08H	B/Florida/4/2006	FluB	B		human	ACA33493.1	Human cells	HA	HA1+HA2	His tag	9336	6642	4421	11075	16976	12879	11841	5733	9958	17226	3575	5211	13251	20035	21491	5829	5810	20140	17765	19197	14394	21528	19417	7835	20264	13951	20147	7970	18330	14729	12386	23219	19165	6341	19367	11127	19426	7700	17543
11053-V08H1	B/Florida/4/2006	FluB	B		human	ACA33493.1	Human cells	HA	HA1	His tag	1158	1539	734	1933	6633	1043	862	818	2309	5707	1735	3425	6850	7162	14969	739	1113	13078	7003	10729	3762	16967	2072	2673	6348	3805	16130	1716	11761	7779	2822	14560	1321	1750	3601	3308	13145	990	6670
11055-V04H3	A/California/04/2009	H1N1	A		human	ACP41105.1	Human cells	HA	HA2	Fc tag (mouse)	2049	14241	1022	660	1572	2706	14034	1257	786	1025	3077	4440	1255	1636	2547	3741	4235	1921	1154	1368	5842	20582	22022	5045	7971	4071	15224	2083	2104	21340	5092	18571	21889	4679	5583	2404	12346	2097	1207
11055-V08B	A/California/04/2009	H1N1	A		human	ACP41105.1	Baculovirus	HA	HA1+HA2	His tag	10802	12457	9621	2439	910	14007	14817	17558	5909	1647	1862	1075	14702	13963	1394	4351	2789	28530	13980	2122	5696	18499	6453	14957	20006	6422	4218	3199	12434	15357	6013	16611	7420	14244	18519	7789	3771	5044	14601
11055-V08H	A/California/04/2009	H1N1	A		human	ACP41105.1	Human cells	HA	HA1+HA2	His tag	7112	8917	5356	1045	1685	12579	14435	14903	2264	1642	2572	3371	8683	9294	6961	3378	2706	28554	7568	4513	3473	13545	9125	4848	18140	3594	7371	3146	6874	9347	3597	16305	10924	11234	14341	3844	5219	3661	9198
11055-V08H2	A/California/04/2009	H1N1	A		human	ACP41105.1	Human cells	HA	HA1+HA2	His tag	7067	12499	6799	1665	1779	15126	14995	15848	6264	3042	2078	2277	12698	10521	6945	7981	6997	38153	11361	10343	5168	14811	4448	17030	20880	6950	4271	4318	10732	13388	5270	14718	6056	15381	18853	5715	4840	3925	8820
11055-V08H4	A/California/04/2009	H1N1	A		human	ACP41105.1	Human cells	HA	HA1	His tag	2844	2695	2053	731	3137	8920	11079	8204	1467	5483	513	1568	8751	6827	4276	3304	4115	33308	6778	4952	830	3641	1613	3836	15208	1391	596	1696	2309	7208	1003	3019	1306	4714	8597	1140	1418	1959	2847
11055-VNAB	A/California/04/2009	H1N1	A		human		Baculovirus	HA	HA1+HA2		13460	12745	7045	3297	2983	15738	15835	16281	4330	5204	2142	1957	13788	12790	4592	6346	4831	37092	11234	4540	7586	15357	7939	17670	20505	5826	6410	6635	10980	15098	6610	15942	7451	17315	20451	5277	4924	7220	12124
11056-V08B	A/Brisbane/10/2007	H3N2	A		human	ABW23353.1	Baculovirus	HA	HA1+HA2	His tag	1392	7045	8395	7058	9177	15796	15712	13199	16195	16245	682	3087	14092	16244	15214	9791	12761	26111	19186	14473	8396	18345	2221	2529	12291	11523	5838	9540	5996	14678	7918	17377	2996	2377	6172	6713	5333	8015	4577
11056-V08H	A/Brisbane/10/2007	H3N2	A		human	ABW23353.1	Human cells	HA	HA1+HA2	His tag	2754	6007	13736	3388	10651	16496	16856	18231	15982	15723	3296	5177	11319	10843	23551	9744	15950	29557	14821	15097	6141	15025	2368	3877	10759	9510	4264	17072	5867	13660	7457	13853	4316	2560	7603	5205	3961	16174	2994
11056-V08H1	A/Brisbane/10/2007	H3N2	A		human	ABW23353.1	Human cells	HA	HA1	His tag	324	959	1925	426	1709	5964	3638	5169	12358	15346	101	794	5387	3328	3794	4455	7840	20341	16027	10997	586	1211	561	380	765	1268	522	942	601	1693	391	695	857	371	513	1119	365	879	610
11059-V08B1	A/bar-headed goose/Qinghai/14/2008	H5N1	A	0	non-human	ACL28277.1	Baculovirus	HA	HA1+HA2	His tag	2007	6252	5133	2712	1415	3149	11694	12112	3926	1541	1742	1297	5221	6331	1265	1377	2118	8118	7434	1036	5060	15635	7511	2835	8324	6539	3812	2943	3047	12070	5142	17808	11809	2771	6935	6650	5519	4085	7675
11059-V08H1	A/bar-headed goose/Qinghai/14/2008	H5N1	A	0	non-human	ACL28277.1	Human cells	HA	HA1+HA2	His tag	468	2756	2978	600	601	2220	3781	10434	1556	584	305	267	3523	5202	564	643	254	7158	4605	358	1671	18864	6226	893	5242	3084	2546	1019	1639	3041	2341	18811	11456	1685	3233	3447	5101	1360	3444
11059-V08H2	A/bar-headed goose/Qinghai/14/2008	H5N1	A	0	non-human	ACL28277.1	Human cells	HA	HA1+HA2	His tag	510	11165	3425	491	495	1949	14871	7337	1561	368	497	450	2975	4306	580	775	616	5507	5058	419	1786	15003	15335	2079	7928	3258	2814	291	1656	11440	2500	16678	17244	3303	6600	3105	4163	1367	4888
11060-V08H1	A/Indonesia/5/2005	H5N1	A	2.1.3.2	human	ABW06108.1	Human cells	HA	HA1+HA2	His tag	603	2748	3696	1060	617	1232	6670	10855	1790	905	363	149	3743	6719	505	654	456	7474	6439	569	3445	18660	18604	1608	5664	3033	2985	1199	2369	8417	2787	18275	17984	2097	4858	4878	3787	1740	5237
11060-V08H2	A/Indonesia/5/2005	H5N1	A	2.1.3.2	human	ABW06108.1	Human cells	HA	HA1+HA2	His tag	1515	6722	4626	1424	1504	4763	13556	14433	3361	1975	604	326	3797	9035	1201	1854	868	12685	10553	2095	3803	19469	17468	2156	14648	6516	5216	2089	4803	12208	6076	18984	17792	5122	11102	11080	8903	2964	11587
11061-V08H1	A/turkey/Turkey/1/2005	H5N1	A	2.2.1	non-human	ABD73284.1	Human cells	HA	HA1+HA2	His tag	824	4896	6964	1514	1174	3351	8783	15659	2267	1367	893	480	6294	8420	2779	2868	685	10687	7488	3025	6879	17314	18073	2510	9674	4734	6301	2328	8515	12108	7657	17459	18775	4408	8187	7442	7862	3331	13646
11061-V08H2	A/turkey/Turkey/1/2005	H5N1	A	2.2.1	non-human	ABD73284.1	Human cells	HA	HA1+HA2	His tag	2242	14246	6417	1965	2670	6231	15289	15391	4100	2635	969	931	5924	11887	6459	2577	1390	13711	11709	5190	10289	18102	20235	3601	18261	7451	10332	4442	13797	14018	12862	17534	19465	6767	16621	7417	13526	3764	15024
11062-V08H1	A/Vietnam/1194/2004	H5N1	A	1	human	AAT73273.1	Human cells	HA	HA1+HA2	His tag	1178	3814	4967	1281	853	1625	6760	15436	2612	827	1060	559	5242	7409	1489	755	485	10471	7143	996	4314	16889	17110	1962	11643	4773	4784	2031	6580	10382	4592	17735	18469	3289	6392	6181	6769	2379	8452
11062-V08H2	A/Vietnam/1194/2004	H5N1	A	1	human	AAT73273.1	Human cells	HA	HA1+HA2	His tag	1967	3836	2924	1641	5517	3145	8129	8134	1979	6707	1455	913	3451	7796	10119	2560	1534	8630	5231	8396	5999	20940	15866	3961	21202	4820	14138	2717	16494	13203	5769	18487	16522	3761	18976	4484	12056	2639	8984
11068-V08H	A/Brevig Mission/1/1918	H1N1	A		human	AAD17229.1	Human cells	HA	HA1+HA2	His tag	1648	11897	1512	2449	832	7039	15858	9101	6270	851	1075	898	3421	11019	1878	5189	1447	20175	15607	1756	2429	17854	3240	806	20277	2842	2087	2666	13777	10817	4754	18238	3102	2681	20658	3825	4673	3997	13107
11068-V08H1	A/Brevig Mission/1/1918	H1N1	A		human	AAD17229.1	Human cells	HA	HA1	His tag	370	1885	435	1963	758	1327	5429	2877	2821	626	338	105	2672	13755	1799	2918	447	24004	12913	2010	1389	16029	2446	820	20224	1259	3526	2126	11187	7908	1948	14481	2980	885	18184	776	3771	1830	8094
11082-V08B	A/Netherlands/219/03	H7N7	A		human	AAR02640.1	Baculovirus	HA	HA1+HA2	His tag	526	90	688	519	436	1591	832	1224	672	2637	109	345	3728	5993	1017	1610	762	6158	4991	1467	2186	3363	3106	602	1752	662	1234	767	2359	3143	2489	4525	2921	695	1423	3722	1862	1724	3836
11082-V08H1	A/Netherlands/219/03	H7N7	A		human	AAR02640.1	Human cells	HA	HA1	His tag	403	743	713	3283	1601	3919	3195	1938	4317	2152	113	164	3278	6573	3394	4132	2315	9464	10116	3538	6448	5826	4827	1033	3602	2601	1948	2455	2738	14926	7658	4343	3967	1038	2194	2130	2276	2241	1852
11085-V08B	A/California/07/2009	H1N1	A		human	ACP41953.1	Baculovirus	HA	HA1+HA2	His tag	8249	12737	8478	2950	1918	14890	15968	18354	6971	9925	1553	1590	9632	11556	2944	6219	7225	27028	11473	8135	4958	17677	5141	7759	19106	5465	4087	5298	12537	14460	5131	17743	5839	9508	19877	8669	4740	10865	12142
11085-V08H	A/California/07/2009	H1N1	A		human	ACP44189.1	Human cells	HA	HA1+HA2	His tag	6357	9287	4535	1322	2335	8793	13333	15963	3338	2155	2807	1970	5980	8394	5922	2766	1717	23985	8025	3663	4893	17864	1763	8647	19359	3422	6085	2319	7826	10167	3352	12292	2431	8197	16133	3997	4224	3083	8538
11088-V08H	A/Japan/305/1957	H2N2	A		human	AAA43185.1	Human cells	HA	HA1+HA2	His tag	1156	3378	2272	558	2036	6295	9737	6950	1108	3874	1022	1883	3727	4162	3413	3716	5107	8927	3932	5017	3871	12434	4358	1354	2643	2208	2731	1801	1908	4217	3728	10923	5415	1562	2593	2314	3825	2253	2791
11088-V08H1	A/Japan/305/1957	H2N2	A		human	AAO46269.1	Human cells	HA	HA1	His tag	172	784	523	276	481	800	1436	1191	997	469	-31	249	407	2494	533	865	650	1668	2426	499	1618	2652	6298	650	1385	1445	5457	539	1005	3708	1760	3932	4656	941	837	1255	6789	719	1592
11212-V08B	A/chicken/Netherlands/1/03	H7N7	A		non-human	AAR02639.1	Baculovirus	HA	HA1+HA2	His tag	926	1973	1332	3414	1830	6671	5643	4722	6273	2666	469	349	3799	7545	2934	6770	1639	12442	11822	2716	7152	12915	8052	2277	6016	3892	2883	3020	3902	13831	8409	7857	7258	2134	2785	3579	3146	2690	2396
11212-V08H1	A/chicken/Netherlands/1/03	H7N7	A		non-human	AAR02639.1	Human cells	HA	HA1	His tag	1412	1092	435	531	424	3282	1404	1303	1384	699	241	101	1195	3188	1775	4471	932	3374	5094	2491	8328	3565	1822	3234	6663	855	7497	1493	1568	5102	5925	1779	1227	2363	2369	509	1012	853	1484
11229-V08H	A/Hong Kong/1073/99	H9N2	A		human	NP_859037.1	Human cells	HA	HA1+HA2	His tag	1142	1428	1812	775	2662	14898	11775	6318	3779	7580	399	902	3970	5468	7097	8006	7206	12892	7828	8927	2326	5033	1431	2031	2888	3434	1400	13777	1887	8672	2852	6111	2844	2241	2825	1563	1525	16016	3813
11229-V08H1	A/HongKong/1073/99	H9N2	A		human	NP_859037.1	Human cells	HA	HA1	His tag	433	500	854	470	1378	3678	974	1917	1472	986	323	142	692	1367	1255	3835	391	5168	3663	1906	1411	1774	670	983	1555	2779	2297	1101	996	4906	1903	2344	1512	1483	1913	1613	4140	2604	2571
11683-V08H	A/New Caledonia/20/99	H1N1	A		human	AAP34324.1	Human cells	HA	HA1+HA2	His tag	2145	16409	7600	17619	4195	4295	16038	16583	15331	4348	3728	8030	17445	23764	5294	4815	9991	24952	18652	4654	4955	19543	2145	2067	32723	7432	11645	10283	18455	12879	4672	17850	2316	2726	30806	7164	12214	10098	16230
11683-V08H1	A/New Caledonia/20/99	H1N1	A		human	AAP34324.1	Human cells	HA	HA1	His tag	300	6115	816	4485	373	479	9771	636	3827	348	699	1795	3964	11082	872	1004	1795	5404	9827	651	1030	8125	590	448	24163	2255	3596	2174	14945	7042	824	5546	397	611	25455	1586	3596	2199	11891
11684-V08H	A/Puerto Rico/8/34	H1N1	A		human	ABD77675.1	Human cells	HA	HA1+HA2	His tag	919	7501	3660	1616	928	3797	11939	9409	3838	1314	1041	1930	4945	8183	3035	4287	2630	14443	7512	3219	1461	8535	17866	2673	20481	2236	1501	2369	15035	9745	2305	6200	14576	2616	20764	2833	1664	2438	14811
11684-V08H1	A/Puerto Rico/8/34	H1N1	A		human	ABD77675.1	Human cells	HA	HA1	His tag	237	1626	375	511	438	1910	3891	1576	1673	710	246	781	1557	4677	1366	3472	1250	6211	5237	1906	834	1188	15742	1424	18176	740	1028	1026	9480	7029	534	-537	10034	1504	14459	679	857	952	8446
11685-V08H	A/duck/NZL/160/1976	H1N3	A		non-human	ABB20429.1	Human cells	HA	HA1+HA2	His tag	1491	8478	1402	1210	1332	4184	14686	6328	4065	1016	2559	724	4359	8205	3231	5246	1249	21473	9242	1484	4551	19846	2284	1687	26099	2590	4456	4093	9065	7074	5091	18170	3308	2108	23053	2515	4352	3763	13368
11685-V08H1	A/duck/NZL/160/1976	H1N3	A		non-human	ABB20429.1	Human cells	HA	HA1	His tag	411	3430	569	1191	577	1423	8290	2672	2120	650	1464	442	2451	7440	2078	3416	744	20528	7454	2184	1035	14372	1598	614	21181	1069	891	1279	6353	5851	824	12817	1416	780	19492	958	1077	1778	5767
11686-V08H1	A/chicken/Egypt/2253-1/2006	H5N1	A	2.2.1	non-human	ABG81039.1	Human cells	HA	HA1	His tag	376	3392	831	854	400	689	6066	1088	964	623	138	373	1326	6133	1415	510	667	1984	4169	1841	1246	4565	473	660	10104	919	2796	1141	4398	4191	1864	8233	2611	1226	12408	1274	4318	1707	8059
11687-V08H	A/Ohio/UR06-0091/2007	H1N1	A		human	ABW40422.1	Human cells	HA	HA1+HA2	His tag	8876	17866	12210	18985	9115	11369	19355	18562	19420	8015	8408	12240	20310	22464	15557	9436	13171	27971	16387	14039	7811	22006	3325	3656	32856	8184	13117	12721	19398	14004	8416	22286	3202	3385	33108	8127	14212	14112	19075
11687-V08H1	A/Ohio/UR06-0091/2007	H1N1	A		human	ABW40422.1	Human cells	HA	HA1	His tag	696	12845	1225	7299	660	1371	14553	2008	6015	614	1185	3035	8091	11635	3678	2116	3574	14499	11287	3151	924	9058	623	684	28593	2318	3912	3154	16639	8711	563	9513	511	762	26192	2106	3087	3337	14065
11688-V08H	A/Canada/720/2005	H2N2	A		human	AAY28987.1	Human cells	HA	HA1+HA2	His tag	605	6735	3924	1037	1169	2680	10615	14606	3525	1137	934	547	4063	7988	2665	3797	1952	13565	8198	1994	12712	14596	18886	3151	4148	5398	7946	1168	3935	12966	10625	16229	19670	3604	3084	4770	11898	1384	10060
11688-V08H1	A/Canada/720/2005	H2N2	A		human	AAY28987.1	Human cells	HA	HA1	His tag	293	659	528	486	632	1214	964	1457	784	696	87	452	543	2428	260	1678	733	2078	2362	602	3023	5550	4717	1426	2207	2814	5183	1034	2591	4654	3076	5289	5127	1264	1054	1791	6747	930	3133
11689-V08H	A/Hong Kong/483/97	H5N1	A	0	human	AAC32099.1	Human cells	HA	HA1+HA2	His tag	1486	6507	6794	1900	1981	5964	15401	18244	5762	2807	1534	1218	5662	10076	3645	5507	4336	15174	8500	5036	6571	17338	18466	2545	18072	5756	8994	2939	7117	12650	8659	20158	18511	5272	15768	11273	13077	4970	16543
11689-V08H1	A/Hong Kong/483/97	H5N1	A	0	human	AAC32099.1	Human cells	HA	HA1	His tag	109	311	735	347	1567	529	503	506	725	500	56	101	313	1568	522	1001	491	1102	1896	410	493	3354	1861	395	3716	4825	2592	734	1858	4730	704	6282	1396	860	3309	1567	3002	721	2445
11690-V08H	A/goose/Guiyang/337/2006	H5N1	A	4	non-human	ABJ96698.1	Human cells	HA	HA1+HA2	His tag	1029	4516	4920	969	1351	5155	12977	16777	3646	4859	571	789	3635	7415	1894	2876	3377	12646	8526	3846	3397	19479	3725	1818	8554	5167	4266	2372	3203	5985	4542	20517	10724	3334	8546	7662	5860	3281	11930
11690-V08H1	A/goose/Guiyang/337/2006	H5N1	A	4	non-human	ABJ96698.1	Human cells	HA	HA1	His tag	137	145	182	215	362	240	240	123	307	369	-23	-24	87	1224	116	75	124	245	1379	194	583	2493	287	134	2511	923	1563	509	421	1911	871	6259	759	1130	2613	1880	3108	1105	1871
11692-V08B	A/WSN/1933	H1N1	A		human	ACF54598.1	Baculovirus	HA	HA1+HA2	His tag	3069	12527	2760	6199	4788	10909	16533	7431	7208	15048	2933	3759	9805	17759	9067	6888	10728	20167	13585	13786	5753	18155	6510	4527	20953	7573	8939	16370	15270	14695	6409	19261	7085	3716	21351	7011	9318	14926	15247
11692-V08H	A/WSN/1933	H1N1	A		human	ACF54598.1	Human cells	HA	HA1+HA2	His tag	4597	15606	4547	3941	1010	8274	14737	14833	8223	1385	4186	3015	9428	13918	2190	5967	3560	16481	13010	2992	5991	20725	9012	3200	22824	6290	5548	7922	16090	13233	5313	18002	9388	4433	20772	7376	4704	8773	15040
11692-V08H1	A/WSN/1933	H1N1	A		human	ACF54598.1	Human cells	HA	HA1	His tag	578	4516	392	2376	608	916	6739	1470	2492	928	1664	928	3731	14128	1909	2631	1027	10555	11531	2134	1879	14646	5769	1892	20668	2302	4170	4399	14631	12813	1344	15734	5224	1954	20130	2049	3532	4990	14695
11693-V08B	A/duck/Hong Kong/786/1979	H10N3	A		non-human	BAF46762.1	Baculovirus	HA	HA1+HA2	His tag	1046	1600	1123	3523	3171	8378	12131	2717	15077	5409	609	1033	7657	7108	7090	6504	5872	19774	14612	10446	9683	7172	17422	2749	8116	3008	2728	5496	4568	15396	8465	5620	13546	2077	4347	3066	2478	4483	4297
11693-V08H	A/duck/Hong Kong/786/1979	H10N3	A		non-human	BAF46762.1	Human cells	HA	HA1+HA2	His tag	392	445	453	1130	1107	3163	3408	867	7526	2383	105	316	2046	2399	3495	2546	2671	8952	9073	4116	2509	790	1833	717	1111	1055	604	118	705	5799	2939	977	1809	584	966	1077	596	586	1010
11693-V08H1	A/duck/Hong Kong/786/1979	H10N3	A		non-human	BAF46762.1	Human cells	HA	HA1	His tag	294	836	518	248	1073	3372	1574	1044	4006	1670	-29	348	3143	2392	3591	2344	2260	10263	9293	6820	1387	992	2430	1733	2412	549	330	545	1007	3888	1289	690	1355	1583	-701	530	463	684	811
11694-V08H	A/Japanese white-eye/Hong Kong/1038/2006	H5N1	A	2.3.4	non-human	ABJ96775.1	Human cells	HA	HA1+HA2	His tag	1118	5110	5599	838	1086	3027	9565	16207	2765	1518	682	392	4352	5881	1026	1131	597	11819	7353	1286	3632	19515	17365	1867	10911	6301	6201	2208	3942	12324	4917	18796	17631	5129	7996	8819	8248	3558	8557
11694-V08H1	A/Japanese white-eye/Hong Kong/1038/2006	H5N1	A	2.3.4	non-human	ABJ96775.1	Human cells	HA	HA1	His tag	782	930	688	793	1225	5636	1493	646	839	1482	170	296	840	2136	1727	2268	1839	2029	1716	2036	1884	6202	817	1352	4607	1860	5800	1241	1510	7270	3440	6566	2461	2319	4138	3102	6669	1579	1781
11696-V08H	A/duck/Hokkaido/167/2007	H5N3	A	none	non-human	BAG07130.2	Human cells	HA	HA1+HA2	His tag	1407	5019	3307	844	2647	4019	6339	9432	2025	2436	2618	3274	3325	5218	5855	3968	2526	8631	5105	4153	4273	16596	18438	2503	8941	3893	4297	2761	3980	11693	4282	14830	16402	3112	5720	4137	6685	2736	6775
11696-V08H1	A/duck/Hokkaido/167/2007	H5N3	A	none	non-human	BAG07130.2	Human cells	HA	HA1	His tag	1111	2480	565	375	831	3088	3319	2678	1330	1270	1365	1439	1153	2685	1799	4204	1643	7593	3235	2680	1944	6523	14674	1875	6817	1553	3636	2235	2853	7294	1969	9453	13376	2818	6662	2181	6256	2548	6570
11697-V08H	A/Egypt/2321-NAMRU3/2007	H5N1	A	2.2.1	human	ABP96850.1	Human cells	HA	HA1+HA2	His tag	1520	4222	4248	782	974	2753	8238	10917	1471	954	893	688	4685	8554	2690	1900	1019	9224	6053	2376	3969	15789	16034	1447	6123	2548	3911	1842	6214	8376	4252	16567	18560	2229	4758	4081	7808	2655	7106
11697-V08H1	A/Egypt/2321-NAMRU3/2007	H5N1	A	2.2.1	human	ABP96850.1	Human cells	HA	HA1	His tag	1277	1408	462	230	1215	3234	1708	550	594	1466	2207	2881	417	1845	3556	2370	2591	1360	2106	3309	4143	6389	339	2532	5931	2376	6210	12713	2697	6939	4103	11543	2185	2103	4568	2358	5407	10447	3628
11698-V08H	A/duck/Hunan/795/2002	H5N1	A	2.1.1	non-human	ACA47835.1	Human cells	HA	HA1+HA2	His tag	1499	6115	4928	1581	1441	2394	9698	17007	2757	1357	1130	762	5467	7823	1640	1136	962	13105	7591	1484	4358	19014	18152	2973	15193	6848	6531	2256	6678	11844	4994	20165	18644	3660	9202	9575	9194	2890	12763
11698-V08H1	A/duck/Hunan/795/2002	H5N1	A	2.1.1	non-human	ACA47835.1	Human cells	HA	HA1	His tag	618	715	437	451	455	1477	2075	758	551	379	100	68	973	2081	532	706	186	5009	2346	469	899	5147	425	1343	9097	1057	4586	1423	2424	6595	2291	9329	1265	2314	5547	1751	6732	1944	3031
11699-V08H	A/American green-winged teal/California/HKWF609/2007	H5N2	A	none	non-human	ACF47563.1	Human cells	HA	HA1+HA2	His tag	2547	8673	7283	2849	2718	7753	15677	17640	4383	3021	1693	1030	6914	11916	5306	4551	2845	16709	11087	6626	7013	21399	18543	2920	19151	6494	8646	4789	12588	13614	8252	22226	19384	5727	19163	10969	10345	5864	16763
11699-V08H1	A/American green-winged teal/California/HKWF609/2007	H5N2	A	none	non-human	ACF47563.1	Human cells	HA	HA1	His tag	49	415	171	153	535	820	985	351	422	1482	-133	131	215	822	1045	261	814	1234	1509	1156	1142	2104	67	255	3709	643	2525	841	2056	4088	1057	4049	442	1108	3240	964	2342	1215	3083
11700-V08H	A/Common magpie/Hong Kong/2256/2006	H5N1	A	2.3.4	non-human	ABJ96777.1	Human cells	HA	HA1+HA2	His tag	3277	4808	4127	1356	2569	2773	8268	11602	2496	2313	4475	1901	4283	8682	3952	2273	2151	10359	7223	3337	6482	18675	17093	4376	10285	9338	7172	2819	4377	10071	6224	18917	17773	3756	6580	8323	6532	2984	8107
11700-V08H1	A/Common magpie/Hong Kong/2256/2006	H5N1	A	2.3.4	non-human	ABJ96777.1	Human cells	HA	HA1	His tag	69	189	136	192	500	581	408	222	412	512	-30	16	442	1744	845	175	227	871	1440	529	598	4195	631	439	3318	759	3482	731	509	4298	1502	5351	875	934	3017	1335	4235	770	1579
11701-V08H1	A/duck/Laos/3295/2006	H5N1	A	2.3.4	non-human	ABG67978.1	Human cells	HA	HA1	His tag	268	708	490	387	514	852	1293	726	532	492	19	88	469	1187	420	248	-7	2332	1405	372	1109	4375	402	790	2775	1135	4109	542	744	4124	2700	7486	952	1670	2742	1834	5456	1048	1794
11702-V08H	A/Egypt/N05056/2009	H5N1	A	2.2.1	human	ACT15357.1	Human cells	HA	HA1+HA2	His tag	505	3327	3749	429	689	1321	5170	11553	1508	960	275	273	2809	5595	575	720	213	7246	5093	789	2537	15250	6126	995	5085	2914	3331	1523	3308	7201	3921	15422	13037	1951	4316	3925	4991	1695	5492
11702-V08H1	A/Egypt/N05056/2009	H5N1	A	2.2.1	human	ACT15357.1	Human cells	HA	HA1	His tag	671	1569	517	401	1301	743	1570	657	642	773	372	1174	738	4316	3610	473	1114	2189	3066	2889	2198	6957	763	1285	4194	1521	4527	1733	2444	4455	1820	8104	1400	1999	2555	1624	4100	1523	3378
11703-V08H	A/swine/Guangxi/13/2006	H1N2	A		non-human	ABQ42444.1	Human cells	HA	HA1+HA2	His tag	1360	12125	4740	963	679	5425	14846	14029	3007	1906	565	1659	4998	10143	1579	2892	3222	18520	10074	4382	2051	15838	1786	1170	12172	3015	2545	1625	4425	2941	2768	14918	1939	1842	7729	4413	2350	2068	7991
11703-V08H1	A/swine/Guangxi/13/2006	H1N2	A		non-human	ABQ42444.1	Human cells	HA	HA1	His tag	361	1434	330	348	342	585	5410	314	331	258	173	189	387	4147	160	265	160	3741	3783	90	374	121	281	539	7480	1005	170	550	518	685	310	351	163	538	3364	691	64	369	246
11704-V08H	A/mallard/Alberta/294/1977	H11N9	A		non-human	ABB87228.1	Human cells	HA	HA1+HA2	His tag	613	1889	434	308	408	3577	3375	1746	839	503	290	179	1050	2003	505	3056	861	3577	2624	653	2287	3023	1381	877	5911	1943	1117	589	2864	4083	3217	1424	2639	1456	3231	1988	3956	966	6218
11704-V08H1	A/mallard/Alberta/294/1977	H11N9	A		non-human	ABB87228.1	Human cells	HA	HA1	His tag	418	637	92	322	1106	7128	3760	999	1725	7958	140	338	430	1407	2135	5653	3847	4959	2890	6092	1027	997	355	720	2579	1693	2378	1390	2080	3250	1525	-104	536	807	1456	1633	2122	1921	5789
11705-V08H	A/duck/Yangzhou/906/2002	H11N2	A		non-human	AAY85533.1	Human cells	HA	HA1+HA2	His tag	681	2459	509	315	478	5054	5943	1369	61	538	541	264	1050	2263	605	4642	1408	3442	2119	991	3113	2152	1018	1606	9057	930	904	413	2630	4278	3168	2012	1321	1663	5018	2040	1040	525	7326
11705-V08H1	A/duck/Yangzhou/906/2002	H11N2	A		non-human	AAY85533.1	Human cells	HA	HA1	His tag	323	466	306	184	388	5260	2205	970	819	524	116	3	271	1033	419	3763	559	2584	2404	466	643	510	779	658	2241	665	2954	443	821	4459	472	730	693	881	1394	727	4125	271	7075
11706-V08H	A/Swine/Ontario/01911-1/99	H4N6	A		non-human	AAG17429.1	Human cells	HA	HA1+HA2	His tag	783	266	854	3589	1992	15005	5139	5359	10284	3881	276	159	3658	12302	6039	6235	7001	16545	18930	7462	2313	694	547	1384	1952	3118	2471	21625	15637	9456	2084	1913	263	2201	2795	2227	2229	23841	14804
11706-V08H1	A/Swine/Ontario/01911-1/99	H4N6	A		non-human	AAG17429.1	Human cells	HA	HA1	His tag	312	102	667	626	791	4755	896	1008	2520	1441	34	86	870	2145	3496	1956	1706	3100	4937	5930	1717	2015	85	429	1200	691	794	17873	5009	2361	782	763	264	616	873	792	737	17579	3748
11707-V08H	A/Aichi/2/1968	H3N2	A		human	AAA43178.1	Human cells	HA	HA1+HA2	His tag	935	661	1199	6902	4686	17315	15525	4382	16827	10069	514	1402	8540	12951	12071	10049	12996	25736	16223	15114	7763	15958	1240	7562	9927	15531	6309	3004	5230	11527	6609	17352	1266	5890	4675	14413	6250	2923	4939
11707-V08H1	A/Aichi/2/1968	H3N2	A		human	AAA43178.1	Human cells	HA	HA1	His tag	605	561	1076	3646	2120	15446	4639	2184	16698	4698	441	1383	6789	9133	8921	9372	12468	17993	15915	15558	7167	19564	871	6355	8377	12612	5892	2069	4195	10093	6403	18799	877	6221	4027	12035	4519	2685	2594
11708-V08H	A/Solomon Islands/3/2006	H1N1	A		human	ABU99109.1	Human cells	HA	HA1+HA2	His tag	3080	15905	14462	18992	16225	14139	15550	17554	18526	14892	4728	8020	21783	19855	24088	13619	7951	26830	20124	14712	4786	17107	1733	2105	27785	12472	4549	8459	19411	14616	8003	16967	1381	4301	25786	9473	10091	6826	18102
11708-V08H1	A/Solomon Islands/3/2006	H1N1	A		human	ABU99109.1	Human cells	HA	HA1	His tag	719	15177	1631	8757	2189	1361	14832	1598	5534	1367	1554	4118	11050	13351	7963	3253	3469	15716	8472	4936	1139	9069	829	557	27377	3041	2727	4147	16537	12786	696	5643	708	600	24805	2263	2293	2859	14829
11709-V08H	A/whooper swan/Mongolia/244/2005	H5N1	A	2.2	non-human	ACZ36881.1	Human cells	HA	HA1+HA2	His tag	1100	4064	4995	1505	983	2001	7791	15309	2785	897	922	711	5510	9760	3099	1209	708	11621	9249	2688	4848	18978	17995	2062	7462	4481	5283	1568	6816	9504	3811	20143	19221	3224	6316	6102	5501	2438	13033
11709-V08H1	A/whooper swan/Mongolia/244/2005	H5N1	A	2.2	non-human	ACZ36881.1	Human cells	HA	HA1	His tag	233	983	342	209	221	384	1496	380	460	461	-249	239	184	3125	1188	18	16	1049	2967	1351	932	3603	347	835	4092	893	3519	930	3703	4213	1533	6303	2128	1410	3548	1555	4590	1044	3302
11710-V08B	A/Cambodia/R0405050/2007	H5N1	A	1.1	human		Baculovirus	HA	HA1+HA2	His tag	3025	7340	6410	3643	3169	9542	13999	17038	6007	7463	1609	1257	8572	15620	5300	4030	3467	16962	14366	8145	10257	22969	19563	4696	14134	7313	10059	7255	14023	15564	8197	19832	19130	5071	7873	8025	9577	6120	13918
11710-V08H	A/Cambodia/R0405050/2007	H5N1	A	1.1	human	ACI06178.1	Human cells	HA	HA1+HA2	His tag	1343	4372	5318	1571	1842	2929	10472	14986	3200	1409	1122	499	4141	8411	2064	1147	878	9910	7530	1223	4459	20379	18389	2451	14027	6382	6464	2420	6746	9977	5585	19044	18426	4707	8009	6944	8170	3300	8739
11710-V08H1	A/Cambodia/R0405050/2007	H5N1	A	1.1	human	ACI06178.1	Human cells	HA	HA1	His tag	207	374	352	434	359	530	451	242	504	340	51	4	127	1247	141	6	-23	244	1417	189	1078	3623	-20	625	5355	1308	3086	687	2024	2879	1330	6531	472	1317	2903	1593	3302	1005	1877
11711-V08H	A/black-headed gull/Sweden/5/99	H16N3	A		non-human	AAV91217.1	Human cells	HA	HA1+HA2	His tag	2108	3547	861	2016	1803	3653	6823	546	1441	538	639	172	420	3517	333	603	136	974	2124	342	1821	1409	320	760	1666	5110	4810	906	4148	2178	2099	946	522	706	1038	1079	4230	782	3033
11711-V08H1	A/black-headed gull/Sweden/5/99	H16N3	A		non-human	AAV91217.1	Human cells	HA	HA1	His tag	367	655	236	195	273	2141	2448	218	116	601	-28	45	99	262	-39	-38	12	66	183	121	1302	739	381	252	1288	690	12834	710	345	1069	612	826	466	218	767	936	13326	810	264
11712-V08B	A/chicken/India/NIV33487/06	H5N1	A	2.2	non-human	ABQ45850.1	Baculovirus	HA	HA1+HA2	His tag	2741	6849	6055	3509	2355	4199	14667	17215	4723	2808	1382	747	7337	12235	4319	1622	1476	14800	12796	3615	7190	19891	18128	3374	13353	6464	9158	4114	11880	13804	5422	20275	19282	3013	8907	7780	7827	5493	9465
11712-V08H	A/chicken/India/NIV33487/06	H5N1	A	2.2	non-human	ABQ45850.1	Human cells	HA	HA1+HA2	His tag	1397	5335	5682	1413	1266	3821	8647	15305	2937	1943	997	761	4932	9724	3381	1915	994	10508	9181	5029	5598	20233	18537	2882	10955	4288	6693	2245	7160	12606	6329	21237	19238	5197	7261	8342	9066	3315	15345
11712-V08H1	A/chicken/India/NIV33487/06	H5N1	A	2.2	non-human	ABQ45850.1	Human cells	HA	HA1	His tag	1584	1709	336	348	1960	1410	1076	191	547	1101	2449	3095	758	4470	5681	1865	1291	448	3314	2586	3718	5310	308	2063	5845	4306	5843	2045	4158	5498	3009	6473	1346	2632	3640	2478	5382	831	3523
11713-V08H	A/Hong kong/213/2003	H5N1	A	1	human	ABP51975.1	Human cells	HA	HA1+HA2	His tag	1288	3203	2189	1303	3212	17066	14582	6229	3192	9392	1009	1715	3770	5527	8272	9165	8295	9923	4418	11443	7306	14345	4651	4309	16219	11876	5572	7279	8460	13277	15408	18462	8677	9550	10884	16296	12575	8777	7761
11713-V08H1	A/Hong kong/213/2003	H5N1	A	1	human	ABP51975.1	Human cells	HA	HA1	His tag	400	939	336	243	374	728	1658	300	448	534	80	337	568	1785	161	88	113	2232	1367	303	1096	4196	44	1018	7895	1052	3522	1580	2851	4163	1876	7010	593	1626	4359	2078	5044	1697	3611
11714-V08H	A/mallard/Ohio/657/2002	H4N6	A		non-human	ABI47995.1	Human cells	HA	HA1+HA2	His tag	474	464	1387	3400	4113	11300	15771	3371	11784	7717	219	346	4228	11797	8622	4783	7968	15750	14591	8726	2331	3924	555	1315	7596	3832	1698	21805	2348	12545	2740	2932	578	1812	4313	3018	1328	21637	2692
11714-V08H1	A/mallard/Ohio/657/2002	H4N6	A		non-human	ABI47995.1	Human cells	HA	HA1	His tag	353	75	751	821	726	5233	1118	1884	2966	1290	206	29	1410	4243	4482	3138	3579	4743	7702	5160	1332	1847	320	686	590	694	487	18307	1885	4695	1700	1335	261	752	455	520	600	17985	1747
11715-V08H	A/Wyoming/03/2003	H3N2	A		human	ABX10525.1	Human cells	HA	HA1+HA2	His tag	5606	13391	13377	3202	16046	17251	16261	18107	17502	16925	1839	8027	16911	11966	17618	11751	13372	26444	14493	15839	4160	10833	1015	2152	7341	5845	6403	15182	9025	12618	3701	10402	866	1721	4538	3445	5925	11379	9262
11715-V08H1	A/Wyoming/03/2003	H3N2	A		human	ABX10525.1	Human cells	HA	HA1	His tag	1263	3898	5778	1494	7806	14593	14451	9752	16254	17153	395	3211	11106	7269	11524	8321	11195	30476	22212	15132	1480	3158	1060	727	3054	1171	2164	5148	2705	5632	1435	2064	521	655	1692	1429	2670	5747	1780
11716-V08H	B/Malaysia/2506/2004	FluB	B		human	ACO05957.1	Human cells	HA	HA1+HA2	His tag	1332	6563	15618	2260	10291	17535	17481	19156	14586	17597	716	5042	17812	8474	18080	12764	18515	29103	12783	25278	5571	9687	2373	2530	8222	5579	2514	20538	3397	13105	4785	10117	1849	2215	4928	5069	2549	21154	3181
11716-V08H1	B/Malaysia/2506/2004	FluB	B		human	ACO05957.1	Human cells	HA	HA1	His tag	748	426	704	471	1506	987	357	525	525	1424	583	764	5978	4127	2982	480	521	10721	3502	2753	872	12623	414	752	3749	1493	1421	613	14203	2151	410	9246	362	831	1907	1479	1532	456	15260
11717-V08H	A/duck/NY/191255-59/2002	H5N8	A	none	non-human	AAP72011.1	Human cells	HA	HA1+HA2	His tag	1198	5211	6557	1277	1820	4928	9920	16655	3170	1996	1586	1083	7574	8950	3282	5146	1535	14157	9080	3038	5367	21510	19729	2632	14768	7947	5650	3183	11629	13006	5850	18703	18109	4328	8912	9166	6230	3037	14647
11717-V08H1	A/duck/NY/191255-59/2002	H5N8	A	none	non-human	AAP72011.1	Human cells	HA	HA1	His tag	477	723	357	287	584	1340	878	1512	873	826	508	237	359	2501	1256	3152	387	3902	3214	1729	1491	2413	17142	731	4218	1001	2970	761	2562	7527	1674	4894	11866	1596	3449	1856	3686	1339	7624
11718-V08H	A/green-winged teal/ALB/199/1991	H12N5	A		non-human	ABB88110.1	Human cells	HA	HA1+HA2	His tag	1932	927	598	546	1548	5172	1144	3156	3785	1939	2485	1652	2083	4675	5993	6956	3199	10170	8213	6447	1909	3517	3424	2217	3940	1590	1633	805	2387	6453	1196	1555	2750	1374	2672	1535	698	1198	4115
11718-V08H1	A/green-winged teal/ALB/199/1991	H12N5	A		non-human	ABB88110.1	Human cells	HA	HA1	His tag	292	786	558	690	754	3070	1596	2476	2582	1542	183	46	1000	3857	3110	4825	1265	6179	5515	4571	1101	1783	1699	475	3007	732	991	1296	1744	3951	1025	1459	1482	468	2959	1257	720	850	2887
11719-V08H	A/Guinea fowl/Hong Kong/WF10/99	H9N2	A		non-human	AAO46082.1	Human cells	HA	HA1+HA2	His tag	2393	455	221	576	1118	10433	512	3561	3329	1516	728	20	2393	4491	4354	6875	803	9737	7867	4560	4354	3375	719	3254	3474	689	6005	416	2532	8878	2563	3199	3545	3090	2554	922	2470	729	6031
11719-V08H1	A/Guinea fowl/Hong Kong/WF10/99	H9N2	A		non-human	AAO46082.1	Human cells	HA	HA1	His tag	165	247	281	366	421	2708	298	1423	1581	728	70	-100	992	1998	1356	3009	85	4534	4130	2085	693	871	557	937	762	396	4611	-216	799	2855	799	1248	313	852	463	759	4804	470	1843
11720-V08H	A/duck/AUS/341/1983	H15N8	A		non-human	ABB88132.1	Human cells	HA	HA1+HA2	His tag	472	1662	999	1893	2194	8564	7913	1992	5193	6534	210	1338	3875	7763	3880	3631	5174	11029	10683	4861	6101	4313	503	1901	3165	2422	1769	4891	2484	8943	6285	3346	537	1667	1944	1660	976	5008	1178
11720-V08H1	A/duck/AUS/341/1983	H15N8	A		non-human	ABB88132.1	Human cells	HA	HA1	His tag	155	408	399	209	702	2613	1018	468	1608	3916	-56	214	786	1121	2002	1741	2215	3554	3213	3405	1651	1331	339	2673	1187	596	814	1836	678	1974	1745	9001	219	2552	396	415	146	1348	379
11721-V08B	A/black-headed gull/Netherlands/1/00	H13N8	A		non-human	AAV91212.1	Baculovirus	HA	HA1+HA2	His tag	2250	3069	1954	816	1425	2729	2476	2010	943	1648	15365	15874	10663	12339	14383	12444	12201	17627	8250	15469	3884	4089	3205	2510	5400	3725	4383	1568	3298	4898	3287	3278	2995	1724	3271	4608	4765	1561	1804
11721-V08H	A/black-headed gull/Netherlands/1/00	H13N8	A		non-human	AAV91212.1	Human cells	HA	HA1+HA2	His tag	1723	4603	1002	459	2974	9901	11075	1755	828	5726	346	2327	1977	1798	4645	2879	3983	6966	1823	7228	1528	5730	2264	1038	19092	1191	1618	3091	1848	3213	1893	4535	2082	1264	11895	1734	1858	1965	1141
11721-V08H1	A/black-headed gull/Netherlands/1/00	H13N8	A		non-human	AAV91212.1	Human cells	HA	HA1	His tag	498	763	564	531	565	3083	3012	420	763	563	81	88	596	851	355	689	208	955	1634	330	952	1961	526	575	18602	1269	985	1293	635	6724	1163	1881	521	449	6316	606	947	961	637
11722-V08B	A/pintail duck/Alberta/114/1979	H8N4	A		non-human		Baculovirus	HA	HA1+HA2	His tag	1474	1985	811	2078	2392	8947	5524	4897	5142	1655	625	-83	4608	6869	7210	4982	3084	13707	10784	2610	3026	11783	6900	2657	6571	2655	3137	4145	4129	14652	2562	6067	5492	2219	2794	1493	1659	3464	3545
11722-V08H	A/pintail duck/Alberta/114/1979	H8N4	A		non-human	ABB87729.1	Human cells	HA	HA1+HA2	His tag	1229	1170	589	954	2435	8761	4124	5436	5231	2845	1279	600	1924	6225	10951	5315	4230	8820	6733	9854	2162	4125	17731	1645	7337	1694	1327	1386	4260	9280	1909	2716	15802	1318	4016	1404	912	1372	8427
11722-V08H1	A/pintail duck/Alberta/114/1979	H8N4	A		non-human	ABB87729.1	Human cells	HA	HA1	His tag	390	274	366	737	1035	4983	722	3492	3308	1759	336	13	1092	3433	5506	4753	3755	8633	6990	7657	1136	1867	16030	753	2078	973	3498	13754	4011	6758	671	1337	10796	874	1181	1011	2449	16155	4290
11723-V08H	A/northern shoveler/California/HKWF115/2007	H6N1	A		non-human	ACE81692.1	Human cells	HA	HA1+HA2	His tag	519	4748	1191	904	803	2175	5784	3878	1801	610	719	549	1007	5196	1816	3447	1712	3713	3951	1631	4604	5619	2866	928	5688	2509	1678	967	2079	4683	4062	4069	5407	1280	3324	2119	1458	828	3460
11723-V08H1	A/northern shoveler/California/HKWF115/2007	H6N1	A		non-human	ACE81692.1	Human cells	HA	HA1	His tag	310	464	181	109	300	1145	2861	111	616	593	57	2	149	1704	516	1644	666	898	1646	778	429	464	387	617	2323	656	3938	396	214	2370	500	7633	530	489	1573	649	3822	580	331
11972-V08B	A/Wisconsin/67/X-161/2005	H3N2	A		human	ACF41911.1	Baculovirus	HA	HA1+HA2	His tag	4188	6687	5303	5308	6935	14763	15521	14850	13937	16377	1057	3354	12828	13483	11868	7192	12645	28613	21797	14389	6498	14359	3002	4806	18599	5447	4339	18232	7838	13560	4421	10357	2224	3487	11057	3829	2781	17757	4133
11972-V08H	A/Wisconsin/67/X-161/2005	H3N2	A		human	ABO37609.1	Human cells	HA	HA1+HA2	His tag	16330	11405	10470	11720	16136	16084	15170	12689	12916	16389	11007	13242	22885	24907	21255	10268	11916	31149	24043	19297	13790	21216	19440	8533	23593	17214	19801	10268	19220	14785	13951	22271	19738	7529	22130	18020	19765	10393	19298
11972-V08H1	A/Wisconsin/67/X-161/2005	H3N2	A		human	ABO37609.1	Human cells	HA	HA1	His tag	704	1333	6991	969	3943	13502	14316	15945	16715	16243	401	1837	11895	6817	11990	7555	12126	30096	22375	16905	2177	1022	997	1193	2889	1414	1725	19111	1279	6497	2091	1148	899	949	1952	1202	1177	18597	1144
40001-V08H	A/Duck/Hong Kong/p46/97	H5N1	A	0	non-human	AAF02306.1	Human cells	HA	HA1+HA2	His tag	1912	6385	6881	1362	2036	6314	13939	17056	5046	2300	1340	723	6406	8648	3423	4198	3762	16105	9134	3128	6603	18632	15781	3106	16835	6504	9232	3576	8529	13916	6852	16976	16424	4161	10049	7384	11811	4594	10636
40001-V08H1	A/Duck/Hong Kong/p46/97	H5N1	A	0	non-human	AAF02306.1	Human cells	HA	HA1	His tag	56	296	219	345	486	1446	771	1466	1155	606	35	60	603	2846	1251	2134	1191	2357	3602	1452	1403	7320	3808	473	4694	990	2213	1201	3024	7741	2313	10339	2245	1888	3718	2402	5008	1207	4354
40003-V08B	A/Duck/HongKong/448/78	H9N2	A		non-human	AAO46079.1	Baculovirus	HA	HA1+HA2	His tag	2808	1694	1585	5125	3480	14531	1711	4748	7689	4274	719	702	5049	7831	7015	8124	1880	14967	10594	7223	6360	17284	5663	2375	7972	4112	6439	6484	4651	13984	5928	16058	3709	2631	3973	3745	5724	5589	5749
40004-V08H	A/Xinjiang/1/2006	H5N1	A	2.2	human	ACJ68614.1	Human cells	HA	HA1+HA2	His tag	509	2624	4283	1000	886	1620	4571	11299	2126	650	242	264	3306	8252	2220	644	569	8461	7236	1594	2420	18430	17610	832	6183	3898	1896	1363	4738	6203	2988	19455	18265	2681	4566	4568	4812	1913	6155
40004-V08H1	A/Xinjiang/1/2006	H5N1	A	2.2	human	ACJ68614.1	Human cells	HA	HA1	His tag	182	510	461	506	600	524	599	514	439	464	-103	39	435	4415	940	86	10	903	3028	711	1371	3418	683	530	3289	1687	4280	755	3471	3004	1300	3829	3840	719	2393	1311	2523	963	2594
40005-V08H	A/England/195/2009	H1N1	A		human	ACR15621.1	Human cells	HA	HA1+HA2	His tag	5656	8760	5539	1204	481	11458	15713	16734	3324	686	1108	1070	9195	9421	1340	3713	1587	26388	9110	1568	3721	17661	3475	8934	18967	2497	2938	2672	6916	11020	4982	15207	3236	11488	20036	3610	2584	2302	9042
40005-V08H1	A/England/195/2009	H1N1	A		human	ACR15621.1	Human cells	HA	HA1	His tag	887	784	674	609	342	2344	2934	2397	741	408	31	126	3494	4496	231	640	104	22978	4056	151	626	1450	819	1238	8612	389	330	287	1084	2893	433	1289	689	1749	4492	546	428	355	895
40006-V08H	A/Texas/05/2009	H1N1	A		human	ACP41934.1	Human cells	HA	HA1+HA2	His tag	9784	9193	8361	1888	1818	12131	13832	16509	4766	1765	2664	2233	14920	12038	4089	4948	2943	36669	11532	3112	-163	16770	5636	14923	20675	3047	2759	3542	12029	13591	4644	14003	6335	14913	19025	3801	2938	3283	8865
40006-V08H1	A/Texas/05/2009	H1N1	A		human	ACP41934.1	Human cells	HA	HA1	His tag	1079	727	1004	325	398	2332	2677	2571	782	577	35	-65	4295	4893	361	587	371	23534	5234	318	1000	1259	754	2002	10138	962	761	281	1554	3123	915	-1892	800	2195	4187	976	1196	622	1624
40007-V08H	A/Ohio/07/2009	H1N1	A		human	ACQ63286.1	Human cells	HA	HA1+HA2	His tag	7843	9694	6556	1479	563	10714	16424	16895	3370	1021	1596	833	9087	10812	1039	2996	1643	24809	8859	1314	3329	16896	2972	10441	19059	4539	2803	2386	8041	11553	4336	18852	2408	8127	19585	4508	2378	2984	11000
40007-V08H1	A/Ohio/07/2009	H1N1	A		human	ACR38870.1	Human cells	HA	HA1	His tag	3003	1385	1557	641	440	6914	4062	6662	1098	331	77	127	8011	6453	686	1775	296	33819	5670	420	662	3174	2391	8377	19985	764	587	451	5443	11467	787	2624	2331	10242	15066	463	301	400	3750
40008-V08B	A/mallard duck/Alberta/299/1977	H4N4	A		non-human	ABB87495.1	Baculovirus	HA	HA1+HA2	His tag	3431	3649	2431	7022	6430	16074	17100	8807	11808	11122	851	1208	7850	12512	11358	7872	10090	20808	14965	12111	6788	13887	3785	4872	17968	7138	4192	20722	15046	15031	5932	8595	3930	3438	13438	4310	3638	22400	15474
40008-V08H	A/mallard duck/Alberta/299/1977	H4N4	A		non-human		Human cells	HA	HA1+HA2	His tag	375	411	746	1877	2122	7144	14222	2644	6306	3535	11	193	2177	6857	3119	3095	5457	10908	11735	3699	1143	3319	290	733	3937	2666	1005	13596	5259	5785	2014	2145	397	892	2778	1743	1329	16289	4482
40008-V08H1	A/mallard duck/Alberta/299/1977	H4N4	A		non-human	Q0A4G1	Human cells	HA	HA1	His tag	3434	5663	5401	1883	3391	11668	10621	9554	8074	5354	141	507	792	2287	3203	3153	4947	7324	7804	6115	10169	14322	4820	2353	18401	14893	13069	9805	14943	12827	10825	16104	8041	3388	19415	18500	16633	15636	15661
40009-V08B	A/New York/18/2009	H1N1	A		human	ACR08536.1	Baculovirus	HA	HA1+HA2	His tag	13306	12609	10203	4100	2137	14509	15204	17577	7702	2393	3123	1684	17469	13333	4840	4880	3301	33345	14987	3518	6708	16739	10711	18029	20249	6264	5125	5009	15226	16244	6148	16034	10623	16072	18571	5978	4857	4980	13914
40009-V08H	A/New York/18/2009	H1N1	A		human	ACU13097.1	Human cells	HA	HA1+HA2	His tag	7828	9514	7455	1941	912	10627	14548	16797	4525	853	1781	872	14021	12100	1188	3026	1293	27904	14349	1201	4796	17701	4631	9944	17841	3357	3244	3775	7988	10075	4361	17243	4488	9678	17376	4009	3169	3028	12641
40009-V08H1	A/New York/18/2009	H1N1	A		human	ACU13097.1	Human cells	HA	HA1	His tag	3304	1247	1304	443	532	5439	3828	5037	888	793	550	159	6213	4122	345	2222	362	27527	5498	580	792	2627	1940	4546	17458	1799	578	559	3607	8792	894	2310	1225	5742	10618	1391	1051	1039	3681
40014-V08H1	A/ostrich/South Africa/AI1091/2006	H5N2	A	none	non-human	ABQ24010.1	Human cells	HA	HA1	His tag	278	394	290	458	608	3734	914	1929	1706	1581	92	20	603	2981	1803	3506	1225	4593	4757	3238	1514	2311	16850	755	4788	877	4722	13692	3449	7987	1834	6201	14538	1482	4011	1704	6087	14970	5775
40015-V08B	A/Hubei/1/2010	H5N1	A	2.3.2.1	human	AEO89181.1	Baculovirus	HA	HA1+HA2	His tag	2138	7522	2977	5673	1938	4718	12977	6524	5403	1693	1068	1044	5288	10318	1854	1649	998	9952	6952	1320	5199	19356	18832	2902	17532	5885	7829	3434	8253	15462	5121	18121	16709	3764	10298	4546	6376	3397	6331
40015-V08H	A/Hubei/1/2010	H5N1	A	2.3.2.1	human		Human cells	HA	HA1+HA2	His tag	1529	7758	3999	1411	3423	11506	15462	8732	3906	14072	777	1576	2578	4747	5087	4957	8383	7786	6827	12239	10966	17528	19408	4483	18351	3732	9464	11014	7981	14784	14579	16424	18705	6884	12615	6679	12004	14261	11666
40015-V08H1	A/Hubei/2011	H5N1	A	2.3.2.1	human		Human cells	HA	HA1	His tag	378	597	566	228	364	722	827	367	388	550	59	87	360	1873	278	189	-25	543	1700	496	1881	7980	248	726	5338	1834	1846	687	2123	6261	3182	12815	1092	1871	4191	2572	3035	1231	3900
40016-V08H	B/Brisbane/60/2008	FluB	B		human	ACN29380.1	Human cells	HA	HA1+HA2	His tag	175	332	3334	395	373	225	614	2728	277	557	-22	105	379	941	146	90	124	1475	615	167	581	1096	417	297	1172	454	308	196	241	544	671	1173	714	420	1603	782	856	666	447
40016-V08H1	B/Brisbane/60/2008	FluB	B		human	ACN29383.1	Human cells	HA	HA1	His tag	2181	1281	1036	1462	2133	2058	1511	1126	1543	1773	1916	3048	11115	10142	6788	1944	2484	17648	10355	5571	3585	14850	746	2191	3844	2148	5420	1213	16972	4870	3137	13589	1114	1601	1877	1704	6723	899	16225
40022-V08H1	A/Vietnam/UT31413II/2008	H5N1	A	2.3.4.3	human	ADF83651.1	Human cells	HA	HA1	His tag	114	127	313	510	720	446	300	312	477	282	-24	-28	148	1102	337	88	-19	333	1349	172	558	2473	407	557	2261	1493	3229	269	351	3175	1309	5209	699	893	2263	1205	3304	664	2134
40024-V08B	A/Goose/Guangdong/1/96	H5N1	A	0	non-human	YP_308669.1	Baculovirus	HA	HA1+HA2	His tag	2504	6947	6177	4539	2942	5685	12196	16360	6014	3303	1437	797	7590	12870	3657	3248	1350	17654	11032	3310	6841	22979	18947	3151	13306	6835	10002	5815	13532	16165	5932	19383	17660	3477	7196	7441	9069	5347	8643
40025-V08H	A/chicken/Alabama/1/1975	H4N8	A		non-human		Human cells	HA	HA1+HA2	His tag	684	635	2027	3779	4656	9592	15979	4373	11893	9117	478	624	4941	9250	8604	4133	8753	13895	13215	10716	4097	6225	521	2551	12315	4066	4253	17041	3424	12097	2108	3634	962	1662	5680	2951	2221	17834	4329
40025-V08H1	A/chicken/Alabama/1/1975	H4N8	A		non-human	P19695.1	Human cells	HA	HA1	His tag	353	141	822	547	1078	5319	1123	1834	3127	1713	-3	49	1342	2846	5527	2632	3272	5143	8577	7818	1669	2045	271	899	1385	633	1945	14167	1851	4653	1769	1742	305	1169	598	725	2916	10152	1788
40026-V08H	A/Cambodia/S1211394/2008	H5N1	A	1.1	human	ADM95445.1	Human cells	HA	HA1+HA2	His tag	773	4734	3303	1032	1102	957	6921	8447	1370	878	233	216	4179	6860	1059	410	142	7769	6091	506	3736	20696	18371	1305	7627	4039	3180	1920	2730	10533	4328	19615	18627	2952	5114	5220	5777	1548	5674
40026-V08H1	A/Cambodia/S1211394/2008	H5N1	A	1.1	human	ADM95445.1	Human cells	HA	HA1	His tag	-81	-118	-33	8	168	-370	-85	0	337	15	-83	28	81	1183	-33	-10	-84	214	758	53	-896	2077	-332	50	1783	579	987	175	1375	2579	149	4831	228	1084	2354	1211	3457	622	730
40027-V08B	A/chicken/Hong Kong/17/1977	H6N4	A		non-human	CAC84244.1	Baculovirus	HA	HA1+HA2	His tag	3711	10457	5718	5133	3166	6564	14772	13867	7961	3871	2517	1313	7171	10521	3937	4164	3497	14050	12381	4337	13849	18500	5436	4784	17899	7860	9299	5495	8309	15877	13406	17909	6547	3550	10593	7880	7171	6757	12114
40027-V08H	A/chicken/HongKong/17/77	H6N4	A		non-human	CAC84244.1	Human cells	HA	HA1+HA2	His tag	1470	7011	3141	920	372	5629	14888	11440	3760	1044	1424	468	3032	8110	948	5012	2396	9184	10721	2194	7008	11564	2167	2271	8519	3115	2704	1696	3000	5648	7310	14065	2416	3379	7998	4874	4045	2542	9244
40027-V08H1	A/chicken/Hong Kong/17/77	H6N4	A		non-human	CAC84244.1	Human cells	HA	HA1	His tag	237	828	226	-60	196	2483	4511	1464	953	411	87	8	249	2025	379	3239	1022	1984	2145	735	-683	1374	518	320	4191	541	3243	543	798	5154	510	2752	1547	737	2279	447	4469	932	802
40028-V08B	A/duck/Hong Kong/562/1979	H10N9	A		non-human	ABI84469.1	Baculovirus	HA	HA1+HA2	His tag	1713	3103	2420	6871	4777	10849	13597	5636	15136	9341	532	1262	8045	10002	9376	7919	6370	21480	16719	11761	9932	15106	18555	3493	7086	4359	6232	7546	8728	14707	9634	10479	18349	3730	3912	3050	8313	6013	6182
40028-V08H	A/duck/Hong Kong/562/1979	H10N9	A		non-human	ABI84469.1	Human cells	HA	HA1+HA2	His tag	1423	1448	313	1496	2563	5711	6420	1288	9565	1956	2461	2436	4876	4937	6748	7123	6542	18755	15636	4787	5961	2151	12472	2459	3722	3513	1618	968	2828	12103	7471	2384	10423	3360	3089	1790	1665	1354	3407
40028-V08H1	A/duck/Hong Kong/562/1979	H10N9	A		non-human	ABI84469.1	Human cells	HA	HA1	His tag	585	856	56	296	1024	1627	1365	582	3458	2078	702	784	816	1121	2444	2266	3260	8330	7122	7072	1498	1444	2354	1312	1644	1137	799	668	782	2344	1447	2010	2478	1357	1557	2208	892	894	2080
40029-V08B	A/mallard duck/Alberta/342/1983	H12N1	A		non-human	ABB88099.1	Baculovirus	HA	HA1+HA2	His tag	2201	1108	1282	3056	3460	7498	4427	3420	5976	9868	505	926	4232	4988	6828	4757	5474	13732	7893	8294	5019	8384	2018	3131	5783	3629	3769	6914	4521	14677	3762	5926	2223	1615	3582	2379	2845	6466	3307
40029-V08H	A/mallard duck/Alberta/342/1983	H12N1	A		non-human	ABB88099.1	Human cells	HA	HA1+HA2	His tag	605	957	284	404	737	3175	1607	1818	1945	1011	126	117	670	2877	1000	3883	1018	5905	5866	1703	898	1242	739	580	3615	1018	336	1071	976	2004	1239	1274	852	1145	2649	1548	982	1001	2194
40029-V08H1	A/mallard duck/Alberta/342/1983	H12N1	A		non-human	ABB88099.1	Human cells	HA	HA1	His tag	203	337	357	612	524	2170	147	1493	1439	518	104	5	720	2910	918	3881	219	4710	4648	1100	725	962	926	531	751	1165	385	812	827	2472	1042	849	846	692	695	462	525	797	1717
40035-V08H	A/Beijing/22808/2009	H1N1	A		human	ADD64203.1	Human cells	HA	HA1+HA2	His tag	3151	4307	2684	526	713	4057	11735	8546	1430	651	1534	654	4631	5161	1000	2669	1342	17578	7139	1169	1903	6628	1431	4540	8819	1943	1481	809	2144	3753	2190	10095	924	3448	8324	1988	1377	1410	4678
40035-V08H1	A/Beijing/22808/2009	H1N1	A		human	ABI84516.1	Human cells	HA	HA1	His tag	1466	102	650	381	412	3123	1913	2517	174	537	59	-123	4288	3625	16	921	84	22534	3052	213	707	1525	666	2849	10285	823	564	-159	1554	2036	739	1246	875	3638	4188	674	350	-210	1970
40036-V08H1	A/Chicken/Hong Kong/G9/97	H9N2	A		non-human	AAF00701.1	Human cells	HA	HA1	His tag	1757	1587	316	456	1506	5252	2947	2087	1606	3237	2864	2668	1191	2108	3412	6076	4365	6711	5137	7270	2579	2597	249	2544	3130	2474	6696	1486	1974	4194	2620	3944	487	2615	4046	2668	6805	1958	3962
40043-V08H	A/Perth/16/2009	H3N2	A		human	ACS71642.1	Human cells	HA	HA1+HA2	His tag	1118	2337	3133	7453	8109	17313	17752	18803	19385	16849	613	3126	13783	19624	14226	11168	17117	30241	22887	18709	6659	14170	3194	2635	15262	6958	3531	21105	3749	13772	7189	13164	2315	2410	9136	6256	3480	20543	5083
40043-V08H1	A/Perth/16/2009	H3N2	A		human	ACS71642.1	Human cells	HA	HA1	His tag	396	1215	608	469	2325	11212	10971	8209	13934	16975	319	2363	5486	4099	4809	8237	13942	17876	14031	14101	1123	1303	1174	532	2990	1725	866	7900	1043	1789	1750	1554	484	1258	3113	2918	956	10104	2437
40044-V08H	A/common magpie/Hong Kong/5052/2007	H5N1	A	2.3.2.1	non-human	ACJ26242.1	Human cells	HA	HA1+HA2	His tag	1466	8538	6245	1643	1878	5098	16075	17652	4383	1799	855	569	5117	9549	2574	2751	1140	16468	10395	2707	4009	21355	20004	3194	13094	6631	6973	1863	5024	12767	7525	20601	20602	5328	13648	10588	10132	2714	12921
40044-V08H1	A/common magpie/Hong Kong/5052/2007	H5N1	A	2.3.2.1	non-human	ACJ26242.1	Human cells	HA	HA1	His tag	184	245	154	459	844	2234	2547	863	825	2955	38	325	903	2509	2006	1344	2712	3480	2490	3892	1825	3833	219	559	3643	1166	1621	2239	852	3901	2536	8507	980	1120	2957	1260	2735	2475	1922
40049-V08H1	A/Egypt/3300-NAMRU3/2008	H5N1	A	2.2.1.1	human		Human cells	HA	HA1	His tag	4898	9370	1790	722	963	9478	14351	2878	1154	1664	1128	857	2514	5582	2393	3768	2210	7686	5782	2589	5477	17087	1441	8113	19278	3958	7025	3068	9408	14204	6236	16201	2390	9618	16894	4282	8894	3295	9996
40058-V08B	A/Victoria/210/2009	H3N2	A		human	ADI52838.1	Baculovirus	HA	HA1+HA2	His tag	1825	7105	3475	10110	8353	16650	17230	13161	18867	17547	614	3038	16406	20531	14159	9247	14625	34274	26140	17781	9840	17232	3819	3548	18103	12202	8045	18548	10781	14612	6788	18318	3503	3377	11225	8954	6480	19366	7435
40058-V08H1	A/reassortant/IVR-155(Victoria/210/2009 x Puerto Rico/8/1934)	H3N2	A		human		Human cells	HA	HA1	His tag	466	946	1043	1568	3182	15853	14915	6970	16502	15812	354	1660	7198	8923	9120	8437	14238	22306	16977	15866	2269	3942	1126	913	5755	2844	1585	14347	1447	9122	2693	2921	1115	906	2491	1888	1104	15808	1386
40059-V08H	A/X-31	H3N2	A		human	P03438	Human cells	HA	HA1+HA2	His tag	2241	3037	2039	11458	8006	17280	15190	5672	18970	13671	1810	2179	11245	17727	15899	11570	15174	24909	22141	17336	10017	19727	2736	11273	17622	17476	7577	6294	11278	14420	13676	19162	5029	9492	10724	16656	7095	6616	8953
40060-V08H1	A/Hubei/1/2010	H5N1	A	2.3.2.1	human	AEO89181.1	Human cells	HA	HA1	His tag	699	926	1005	661	642	1118	1578	937	633	695	442	539	664	2106	783	444	493	2072	1882	766	2125	7278	890	1195	5532	1674	2290	1339	1826	5223	2658	11759	1181	1794	4573	2391	3120	1718	2461
40064-V07H	A/Thailand/1(KAN-1)/2004	H5N1	A	1	human		Human cells	NA	NA	His tag	195	102	380	400	461	331	330	594	507	383	-366	52	183	1630	408	54	93	1350	1507	337	1737	1214	323	581	5218	1032	1179	568	497	6231	153	1258	287	610	2748	669	137	974	384
40064-V07H-B	A/Thailand/1(KAN-1)/2004	H5N1	A	1	human		Baculovirus	NA	NA (biotinylated)	His tag + Biotin	25542	24881	19971	20638	24514	26404	25946	20471	20305	25277	750	1000	1326	5066	1384	781	1511	2851	2626	1916	29204	30830	21068	32376	36251	28620	23482	25084	22438	21894	30719	28715	21045	32584	34580	29650	22579	26342	21807
40065-V08H1	A/Thailand/1(KAN-1)/2004	H5N1	A	1	human		Human cells	HA	HA1	His tag	1227	1520	530	639	1468	4243	4017	1122	1550	8704	1644	2031	1118	1903	2706	2806	5040	4983	4242	7985	1865	5188	330	1684	6165	2429	3495	2382	2412	2647	1694	5575	546	1891	4407	3788	3252	2267	4283
40088-V08H1	A/chicken/Yamaguchi/7/2004	H5N1	A	2.5	non-human	BAD89305.1	Human cells	HA	HA1	His tag	2098	1133	251	386	833	1447	1459	650	310	850	1386	1537	1139	3893	2161	587	1266	3406	2717	871	2238	8252	3671	968	5149	1538	6146	1486	2286	4559	1950	11587	5183	1420	3436	1726	5639	1389	2485
40090-V08B	A/New York/1/1918	H1N1	A		human	AAD17219.1	Baculovirus	HA	HA1+HA2	His tag	4624	14264	2791	3581	1564	10154	15229	11623	6055	2665	2345	1628	7666	15441	2952	5531	2664	20377	13285	4131	6087	19352	5088	3091	21305	5055	5152	5062	12064	14188	7456	19073	5344	4028	20029	5758	5384	7034	14659
40090-V08H1	A/New York/1/1918	H1N1	A		human	AAD17219.1	Human cells	HA	HA1	His tag	321	1824	445	1678	554	1448	5208	2405	2538	633	829	245	2741	11663	1048	3342	443	19306	12463	857	1489	16469	1531	532	19636	1484	1665	1619	5440	6914	2109	14994	2163	907	17240	1381	2695	1730	6893
40101-V08H1	A/Memphis/1/68	H3N2	A		human	ABB54514.1	Human cells	HA	HA1	His tag	868	727	1060	3808	2346	15621	4486	2609	17923	4694	742	1876	6949	9621	10463	8485	11330	19870	15879	14254	5773	17498	1197	6213	9826	13891	5132	3935	3814	11547	4880	16550	1837	6457	5304	12144	4384	5742	3422
40103-V08B	A/Anhui/1/2013	H7N9	A		human	EPI439507	Baculovirus	HA	HA1+HA2	His tag	1390	3069	3373	10595	2256	6066	5466	4338	12746	3144	347	2915	5155	6409	1299	4071	3262	8075	8008	1583	14736	14337	4787	2478	7345	3932	11201	6750	3458	15621	14076	10795	6568	2341	3293	4246	9605	6600	2439
40103-V08H	A/Anhui/1/2013	H7N9	A		human	EPI439507	Human cells	HA	HA1+HA2	His tag	339	1097	311	369	522	2004	4371	377	863	810	65	-245	1151	1522	406	1969	780	3378	2896	452	3542	868	230	417	17674	965	794	590	1142	3044	3240	993	288	396	12189	1046	357	708	526
40103-V08H1	A/Anhui/1/2013	H7N9	A		human	AGJ51953.1	Human cells	HA	HA1	His tag	886	1032	265	196	791	929	497	208	327	1381	1615	1914	232	715	1092	1357	1398	467	1313	2712	3477	1419	-39	1360	1669	1637	1040	1110	1043	1326	2176	980	597	1338	1026	1768	761	776	973
40103-V08H4	A/Anhui/1/2013	H7N9	A		human	EPI439507	Human cells	HA	HA1+HA2	His tag	2219	1586	1430	1642	3289	9829	14349	1215	3659	8237	241	-99	2931	6345	1072	6701	4331	6292	9281	2344	14542	5054	2118	3414	4984	3937	4789	2644	3101	10872	14005	3444	2119	2703	4566	2841	2049	2464	2725
40104-V08B	A/Shanghai/1/2013	H7N9	A		human		Baculovirus	HA	HA1+HA2	His tag	474	854	739	2000	1613	2815	6358	1407	3789	2960	81	245	4140	5725	1153	1188	2425	9087	9360	1573	7538	7314	2543	1632	4076	2225	2129	2525	1072	13375	7952	4617	2745	1214	1904	1756	2167	2641	842
40104-V08B1	A/Shanghai/1/2013	H7N9	A		human		Baculovirus	HA	HA1	His tag	699	1268	1038	1572	1615	4109	3401	885	1767	1948	161	624	1626	2936	3271	2596	2745	3597	2822	3710	4759	12724	1058	5892	4650	2782	2731	3786	1307	14245	5027	6262	1020	3465	1263	2217	1996	2159	614
40104-V08H	A/Shanghai/1/2013	H7N9	A		human		Human cells	HA	HA1+HA2	His tag	381	164	327	314	785	2928	3814	291	1202	995	21	53	2108	2030	769	757	1541	5358	3642	918	3486	1144	46	773	1587	735	1392	506	192	2563	4974	1400	558	1464	1392	538	3033	706	438
40104-V08H1	A/Shanghai/1/2013	H7N9	A		human		Human cells	HA	HA1	His tag	133	48	196	-55	-41	296	-115	140	315	0	-97	-64	-29	222	-167	39	-28	-29	509	-78	1203	-2088	280	437	-196	-25	500	-161	9	456	1153	139	262	512	-21	22	342	127	-77
40104-V08H4	A/Shanghai/1/2013	H7N9	A		human		Human cells	HA	HA1+HA2	His tag	1109	1286	532	1674	4230	8141	14266	570	5238	13616	-39	-38	3627	8105	1649	3726	6480	8002	11172	2419	15497	3317	1395	2704	8653	3504	2270	2153	1393	8310	15270	2930	1524	2146	5464	2342	1246	1950	1536
40105-V08B	A/Hangzhou/1/2013	H7N9	A		human	AGI60301.1	Baculovirus	HA	HA1+HA2	His tag	577	655	812	1114	2555	6460	8162	1155	2660	4109	230	242	2999	3538	2034	5421	3126	6205	8013	3333	7708	3924	886	1856	5116	3169	1620	2313	2228	14308	7495	3714	1335	1518	2776	2039	1719	3271	1882
40105-V08H	A/Hangzhou/1/2013	H7N9	A		human	AGI60301.1	Human cells	HA	HA1+HA2	His tag	683	2550	522	831	1119	3970	13682	480	2219	2165	833	2063	4291	5464	4055	3242	5266	8304	5330	4406	4038	2292	360	853	2779	1316	913	824	1016	3605	4416	2386	692	1080	2209	1260	1576	1033	1649
40105-V08H1	A/Hangzhou/1/2013	H7N9	A		human	AGI60301.1	Human cells	HA	HA1	His tag	28	163	222	281	367	1028	59	129	581	314	10	22	10	1125	71	1534	57	455	2151	146	1568	1226	-25	1348	448	568	319	747	390	1320	1848	272	53	1371	-87	283	363	900	302
40106-V08B	A/Pigeon/Shanghai/S1069/2013	H7N9	A		non-human		Baculovirus	HA	HA1+HA2	His tag	923	2028	1892	3751	2939	10920	9261	2315	5646	4443	450	760	4633	8447	3855	7111	3661	10408	12704	4154	10063	10708	3323	3207	6657	3767	4003	4555	3624	14822	13762	8175	4170	3849	3854	3052	5371	5416	3238
40106-V08B1	A/Pigeon/Shanghai/S1069/2013	H7N9	A		non-human		Baculovirus	HA	HA1	His tag	3485	1090	1298	2015	1947	6394	3996	1611	2973	1752	1558	1672	3089	5872	4350	4069	2725	7510	5705	3204	5448	16239	7976	8811	4489	2764	9466	5379	2271	16097	6683	14856	14768	5122	2902	1909	7949	6115	1179
40106-V08H	A/Pigeon/Shanghai/S1069/2013	H7N9	A		non-human		Human cells	HA	HA1+HA2	His tag	322	426	475	727	766	3913	5513	226	1992	1347	192	221	2832	3707	1197	2759	2674	4669	5566	1733	4190	1051	514	975	3305	558	651	731	718	3103	4485	433	411	824	746	561	641	345	564
40106-V08H1	A/Pigeon/Shanghai/S1069/2013	H7N9	A		non-human		Human cells	HA	HA1	His tag	30	116	312	143	243	305	152	137	309	810	-102	-56	265	560	13	538	-13	984	1163	318	1231	357	188	439	600	157	335	337	-172	998	1346	671	375	639	-273	615	145	466	334
40106-V08H1	A/Pigeon/Shanghai/S1069/2013	H7N9	A		non-human		Human cells	HA	HA1	His tag	201	251	229	216	1152	6314	3322	579	1929	8724	140	458	1396	1548	3989	4796	4906	6503	4171	7027	2231	1001	198	1644	1083	546	645	1729	393	1938	4151	681	519	1633	700	325	898	1799	616
40109-V07H	A/Shanghai/1/2013	H7N9	A		human		Human cells	NA	NA	His tag	138	101	258	146	420	279	280	92	210	319	44	192	48	140	267	55	228	15	196	229	944	664	37	580	944	1060	366	180	584	159	694	537	266	549	664	884	563	107	484
40109-VNAHC	A/Shanghai/1/2013	H7N9	A		human		Human cells	NA	NA (Active)		5356	6821	8191	5514	7247	6687	8592	4892	6699	6987	263	932	1585	2526	575	408	842	1570	2523	618	14197	15392	7403	14527	15769	18449	16304	7277	10922	11436	11674	14109	7843	13344	14162	16802	13054	9083	10005
40111-V08B	A/Shanghai/2/2013	H7N9	A		human	AGL44439.1	Baculovirus	NP	NP	His tag	4591	16327	5776	6007	5757	16522	19475	5579	12983	11760	10999	16413	23096	24057	18040	14515	15968	24182	18515	19064	15427	15768	8647	9760	9466	11861	10844	5848	12483	8885	16246	15759	7545	11840	8562	9377	9521	4667	8710
40116-V08B	A/Hong Kong/1/1968	H3N2	A		human	Q91MA7	Baculovirus	HA	HA1+HA2	His tag	965	1711	2104	5768	6533	14998	15453	3307	17476	13132	353	2366	14708	24384	8282	10613	14195	25673	24522	13448	4835	17610	2105	3243	7636	10393	4914	3376	9417	14308	4651	16263	1982	3409	4968	13880	5157	4537	11059
40116-V08H1	A/Hong Kong/1/1968	H3N2	A		human	AAK51718.1	Human cells	HA	HA1	His tag	639	637	1232	4748	2169	14151	4410	3092	17985	4377	551	1681	8870	11311	9500	6950	11400	22055	17549	16034	4882	16825	910	5675	8846	10522	4031	1603	2635	8676	3787	16265	821	4834	4640	7576	3120	1521	2433
40117-V08B	A/bar-headed goose/Qinghai/1A/2005	H5N1	A	2.2	non-human	ABF93441.1	Baculovirus	HA	HA1+HA2	His tag	2727	8058	9806	3701	2935	5670	14253	16786	7066	3158	791	774	10128	12330	2161	1183	1180	17587	13915	1877	5379	20767	19219	3364	12448	9884	7508	4739	10872	15712	6660	19550	18919	4962	9962	11513	7648	5423	11020
40117-V08H1	A/bar-headed goose/Qinghai/1A/2005	H5N1	A	2.2	non-human	ABF93441.1	Human cells	HA	HA1	His tag	850	922	203	719	850	1364	1566	-22	562	1022	1043	852	650	6880	1278	1428	1409	694	4763	1246	2720	3625	799	1146	4052	2129	2974	1368	2883	3560	3512	10117	4982	2417	4059	2842	5324	1968	5544
40118-V08B	A/California/7/2004	H3N2	A		human	ABW80975.1	Baculovirus	HA	HA1+HA2	His tag	1665	12899	11950	5768	13742	15534	16172	17954	17705	17076	639	5273	18247	16254	13237	11200	16373	27272	22566	16863	5697	16145	1973	2744	10650	7830	4384	19224	7173	14031	5418	15529	1903	2572	6917	8034	3685	18281	5159
40118-V08H1	A/California/7/2004	H3N2	A		human	ABW80975.1	Human cells	HA	HA1	His tag	779	1650	4686	912	3656	14653	15627	18276	10537	17344	510	1897	7865	3477	8931	7356	13941	18751	9658	19892	3076	908	410	909	3137	1189	845	15614	1351	3339	2784	880	1108	720	2007	1573	918	16873	1275
40119-V08B	A/Guiyang/1/1957	H2N2	A		human	ACD85231.1	Baculovirus	HA	HA1+HA2	His tag	1671	7615	4904	3266	2731	7389	14082	16242	7889	4200	1411	894	6642	9319	2572	5189	5123	16779	10205	4008	7942	18355	17761	4299	5851	8194	7842	3280	5059	14888	11967	19583	18656	5752	6151	9750	12000	5919	13550
40119-V08H1	A/Guiyang/1/1957	H2N2	A		human	ACD85231.1	Human cells	HA	HA1	His tag	792	1480	551	971	879	7143	4702	5544	5766	2186	593	308	1168	6279	2518	6336	6709	11011	10415	5045	7661	11080	18635	6607	4624	2094	15380	1464	4358	13136	9555	13990	18712	5807	4016	3508	17528	2283	11545
40120-V08B	A/Fujian/411/2002	H3N2	A		human	AFG72823.1	Baculovirus	HA	HA1+HA2	His tag	737	4482	4774	2523	8028	13922	15545	12959	16840	16743	234	3048	14533	8898	7228	8239	12619	22927	18690	14300	2879	3319	1812	1548	6153	2389	3545	7608	2180	13721	2913	4819	2129	1459	4050	2941	3648	11769	2114
40123-V08B	A/Hangzhou/3/2013	H7N9	A		human	EPI442713	Baculovirus	HA	HA1+HA2	His tag	846	813	849	2933	1685	7564	7865	1837	4531	4242	388	624	2528	4442	944	6607	3192	9110	8853	2370	6619	9514	1582	2363	5054	2966	3265	3900	2414	14260	8210	6703	1587	2611	2523	2940	2807	4731	2299
40125-V08B	A/Zhejiang/1/2013	H7N9	A		human	EPI443034	Baculovirus	HA	HA1+HA2	His tag	922	827	1521	3311	2744	9979	11054	2717	6425	5395	455	315	5809	7618	2766	7680	4476	14619	13457	3956	9812	7692	2151	3276	4808	2956	2554	3231	4287	14595	12120	5464	2444	2609	3381	2873	2938	4391	4195
40126-V08B	A/Shanghai/4664T/2013	H7N9	A		human	AGI60292.1	Baculovirus	HA	HA1+HA2	His tag	513	1193	1121	3057	2851	8498	14454	2269	7525	13274	113	663	5894	7827	2917	5601	6662	14287	11835	7878	3501	7556	1919	2466	3985	4062	2286	2848	3125	13969	5174	10741	2715	2988	3635	5208	3724	4611	4270
40128-V08B	A/turkey/Italy/214845/2002	H7N3	A		non-human	CAF33017.1	Baculovirus	HA	HA1+HA2	His tag	384	821	764	1202	2704	6737	10775	1549	5059	3706	15	312	5068	6685	3606	4207	5313	11360	12115	4249	7542	8845	2199	1755	5040	3488	1455	2865	2792	15296	11078	5835	2492	2268	3076	2892	1822	3460	2356
40128-V08H1	A/turkey/Italy/214845/2002	H7N3	A		non-human	CAF33017.1	Human cells	HA	HA1	His tag	56	27	311	76	188	905	187	649	663	312	-44	-203	150	1099	0	1051	178	1193	3134	210	1864	940	124	574	210	280	243	290	252	951	2061	921	470	987	-11	148	437	277	313
40129-V08H1	A/chicken/SK/HR-00011/2007	H7N3	A		non-human	ACA25329.1	Human cells	HA	HA1	His tag	33	669	300	308	330	323	571	116	254	106	-66	21	89	509	65	55	97	489	1000	54	261	1047	255	2471	1000	589	670	366	303	1038	401	628	394	3752	559	636	1276	818	291
40131-V08B	A/Taiwan/01/1986	H1N1	A		human	ABF21274.1	Baculovirus	HA	HA1+HA2	His tag	8105	15575	4717	9126	3100	10437	15190	9603	8079	8279	5242	7349	11820	20711	10234	5778	8752	19614	18010	10424	6695	17536	4052	3041	22143	5240	7477	10003	16441	14364	5725	16711	4067	2232	21899	4308	4880	11028	15060
40132-V08H1	A/Texas/36/1991	H1N1	A		human	ACF41933.1	Human cells	HA	HA1	His tag	901	8846	603	2934	1030	1562	12698	955	3302	2756	1225	2392	2706	9565	4601	2758	2842	5148	8927	5676	1211	5910	1008	441	25910	504	2029	3456	12975	8804	648	5853	1106	710	25035	3770	1865	4080	8792
40133-V08B	A/Beijing/262/1995	H1N1	A		human	ACF41867.1	Baculovirus	HA	HA1+HA2	His tag	4029	15745	4342	13747	6176	5165	16530	10228	13026	5309	5550	5584	15691	19056	5724	6032	6367	23020	18349	4828	5252	17073	3967	2598	20687	5270	6784	9586	14961	14295	4868	17443	3689	2009	20776	5040	5880	6396	11293
40134-V08B	A/USSR/90/1977	H1N1	A		human	P03453.2	Baculovirus	HA	HA1+HA2	His tag	1847	14592	5572	8948	1602	5622	15645	11913	6663	1351	1183	2338	7585	21036	2782	3301	3397	18530	16137	2540	3973	16756	8382	2951	19218	5711	4947	8456	10350	13933	3503	16827	6799	3716	18853	4627	4711	7900	11027
40134-V08H1	A/USSR/90/1977	H1N1	A		human	P03453	Human cells	HA	HA1	His tag	366	5814	486	7347	819	1187	9572	1363	6161	696	288	784	2341	18760	1352	1880	2173	6036	14072	1442	1404	10246	3114	1477	19579	3511	1769	5774	8326	11425	1281	9010	2663	1538	18833	3352	1720	6222	6578
40135-V08H1	A/Egyptian goose/South Africa/AI1448/2007	H1N8	A		non-human		Human cells	HA	HA1	His tag	447	2352	253	851	578	1362	6917	2077	1991	891	1090	456	1258	6269	1993	3563	769	12393	5703	2594	1179	16658	1484	596	17684	530	2155	2075	5239	6090	1073	13571	1502	941	17031	1301	1472	1542	5447
40136-V08B	A/mallard/Ohio/265/1987	H1N9	A		non-human	ABK40634.1	Baculovirus	HA	HA1+HA2	His tag	3193	14913	3386	4145	3132	6408	15454	11992	7675	3135	4734	1994	11917	11753	6971	7259	3372	26545	12416	6041	8988	21965	7392	2993	27387	5177	8359	9520	16253	16251	8097	20091	7336	3052	24078	4307	6350	8570	15060
40136-V08H1	A/mallard/Ohio/265/1987	H1N9	A		non-human	ABK40634.1	Human cells	HA	HA1	His tag	350	2542	549	1317	610	1492	6878	2828	2811	619	1367	332	3621	7305	2143	3657	654	21861	7807	2091	1218	15626	2294	673	21691	777	723	1227	5371	6068	1079	13237	1502	684	22095	638	942	1445	7333
40140-V08B	A/swine/Korea/PZ72-1/2006	H3N1	A		non-human	ACS71642.1	Baculovirus	HA	HA1+HA2	His tag	1367	3298	1801	5218	7655	16731	16771	13813	17138	17763	673	2221	10093	14189	13498	10866	15008	30985	21182	13579	5492	16653	3347	2841	13166	10321	5514	18338	6511	13902	4178	17071	3774	2952	7048	6915	4337	18577	5740
40140-V08H1	A/swine/Korea/PZ72-1/2006	H3N1	A		non-human	ACS71642.1	Human cells	HA	HA1	His tag	215	509	882	1333	2496	13073	14280	10888	16016	14942	226	1238	8115	8343	8608	7183	18183	24824	20021	13130	1840	381	1068	486	3287	1098	1155	13876	1231	4665	1493	3835	1026	725	-140	936	707	17467	863
40145-V08H1	A/Victoria/361/2011	H3N2	A		human	AGB08328.1	Human cells	HA	HA1	His tag	659	922	1062	943	2975	10935	11051	7101	14220	15681	306	1099	8901	6397	7639	6203	7536	30915	23876	13313	2852	1676	999	709	3956	1771	2240	10376	1613	5576	1539	579	1447	772	1079	1132	1307	5323	959
40146-V08B	A/Hong Kong/CUHK31987/2011	H3N2	A		human	AGC13545.1	Baculovirus	HA	HA1+HA2	His tag	1333	6024	2765	4200	8628	15380	15609	17526	17885	16648	508	2825	18306	16703	14750	9527	15937	35008	26395	19664	7431	14689	3249	2130	11949	9407	4725	18648	7144	13921	5253	14783	2593	1887	6318	6003	3950	18322	4390
40149-V08B	A/Sydney/5/1997	H3N2	A		human	ACO95259.1	Baculovirus	HA	HA1+HA2	His tag	1842	2660	2410	9486	6258	13574	14607	4114	17806	13884	687	2381	11706	14474	8450	7930	10484	24950	20610	10592	8849	17067	2624	2722	6451	10051	7487	5830	11996	14056	8687	16747	2640	2749	3622	7837	7046	5739	8148
40151-V08B	A/Victoria/208/2009	H3N2	A		human	ADG21005.1	Baculovirus	HA	HA1+HA2	His tag	1102	3080	1611	5292	8450	15189	16269	7872	17986	17944	508	2538	11475	13508	11995	9315	14065	27774	24410	15171	7645	16762	2432	2531	9001	9496	7509	11426	6115	14476	5505	17539	2581	1941	6179	7694	5605	11357	4398
40152-V08B	A/Guangdong-Luohu/1256/2009	H3N2	A		human	AFM72872.1	Baculovirus	HA	HA1+HA2	His tag	1116	1571	1894	7144	5569	15797	16288	5388	18162	17334	308	1290	10178	12256	6561	9086	12150	25270	20215	13737	7107	15282	1815	1915	7498	8354	5214	4526	4579	13713	6402	15812	2377	2819	4944	9071	5460	7115	5231
40153-V08B	A/Babol/36/2005	H3N2	A		human		Baculovirus	HA	HA1+HA2	His tag	1404	12943	12992	5568	14543	15537	16201	17857	17780	17346	488	5955	18314	14299	13968	11659	14676	29096	21533	16974	3945	16337	1496	2455	11615	9679	4000	19110	7871	14177	6407	15514	1644	2322	8178	8358	3965	18587	7341
40154-V08B	A/Moscow/10/1999	H3N2	A		human	ABE73115.1	Baculovirus	HA	HA1+HA2	His tag	2200	10634	13612	7382	10247	15192	16264	15854	17400	16955	1397	5977	20406	15274	17237	8150	13033	32340	22333	16048	5049	17833	2071	2878	12127	7937	7647	8125	10487	14192	4222	17426	2437	2144	6810	6209	5404	6410	6566
40155-V08B	A/equine/Gansu/7/2008	H3N8	A		non-human	ACE81938.1	Baculovirus	HA	HA1	His tag	1291	2721	1993	9749	3955	15955	10116	5892	16744	6206	411	1080	9734	15979	9816	6525	10889	23434	17746	11724	5845	17729	3176	2589	11337	8231	6894	4067	7561	14616	5564	16118	4268	2511	6567	6053	4822	4015	4761
40155-V08H1	A/equine/Gansu/7/2008	H3N8	A		non-human	ACE81938.1	Human cells	HA	HA1	His tag	1773	1235	1499	5278	2490	16126	4138	2933	14673	3470	489	1134	6663	10699	6946	6244	10919	19672	14195	12125	3802	3420	1782	2118	9960	4421	2903	1675	3329	4088	2536	2479	1848	1730	4167	2703	2355	1571	1958
40157-V08H1	B/Yamagata/16/1988	FluB	B		human		Human cells	HA	HA1	His tag	1374	713	1217	5973	15333	2068	651	1130	4507	15743	369	1582	10483	21949	19955	512	1186	20996	21998	17500	3109	20391	4315	3515	26013	3729	16758	952	16323	12483	2797	21165	3294	3220	25904	3148	17942	902	17677
40158-V08B	A/chicken/VietNam/NCVD-016/2008	H5N1	A	7.1	non-human	ACO07033.1	Baculovirus	HA	HA1+HA2	His tag	942	6437	5571	3520	741	1675	10106	15649	6424	1339	519	701	6153	9234	579	997	1209	13996	11365	890	3695	17969	17898	1630	13871	3776	4693	2798	4150	14614	4296	16765	17215	2099	8273	5959	4895	3187	6338
40158-V08B2	A/chicken/VietNam/NCVD-016/2008	H5N1	A	7.1	non-human	ACO07033.1	Baculovirus	HA	HA1+HA2	His tag	2618	7272	9190	7817	3736	10657	15639	18235	12027	4301	768	518	10586	19946	2397	4698	2128	20581	18241	2990	9246	20398	18464	6165	17419	11498	10724	5060	9854	16085	12126	21538	19134	8696	13445	13974	12902	7998	12594
40158-V08H1	A/chicken/VietNam/NCVD-016/2008	H5N1	A	7.1	non-human	ACO07033.1	Human cells	HA	HA1	His tag	641	845	157	461	372	838	1325	338	843	737	1189	850	369	2238	729	1323	1289	1166	2436	1519	2164	2172	1218	1257	3432	661	1099	723	567	3638	1768	4343	2696	1660	2335	1541	1541	969	722
40160-V08B	A/barnswallow/HongKong/D10-1161/2010	H5N1	A	2.3.2.1	non-human	AGC13463.1	Baculovirus	HA	HA1+HA2	His tag	2517	8545	6106	5787	2773	5840	14852	17691	8051	3411	1230	1042	6431	14412	3276	2485	1465	16955	14083	3223	6389	20437	18406	3342	16865	10246	9430	4941	7272	14906	7101	19770	18821	3649	8943	9062	12936	5587	11269
40160-V08B1	A/barnswallow/HongKong/D10-1161/2010	H5N1	A	2.3.2.1	non-human		Baculovirus	HA	HA1+HA2	His tag	637	696	483	3015	1965	9343	4844	1980	13693	2163	217	82	2279	7166	2889	7465	2352	9458	11517	2983	4236	5059	14135	1771	1950	2192	1888	1387	2537	14110	3237	4299	17144	1872	2162	1669	2335	2078	4256
40160-V08H1	A/barn swallow/Hong Kong/D10-1161/2010	H5N1	A	2.3.2.1	non-human	AGC13463.1	Human cells	HA	HA1	His tag	100	141	141	276	261	297	399	200	350	473	-32	53	29	1672	408	237	-14	507	1526	467	649	3370	340	234	3679	694	1541	337	418	5933	689	6007	266	641	1604	896	3265	560	1631
40164-V08B2	A/turkey/Ireland/1378/1983	H5N8	A	none	non-human	ABI85117.1	Baculovirus	HA	HA2	His tag	5342	9301	9052	6417	3367	11054	15826	18557	7305	3228	1597	1278	8944	12257	2194	3854	1999	21475	14362	1991	11589	20462	17262	4241	18877	9671	11719	4876	14216	14860	12884	20557	17523	6277	13034	10932	15653	5908	15519
40164-V08H1	A/turkey/Ireland/1378/1983	H5N8	A	none	non-human	P11135	Human cells	HA	HA1	His tag	369	306	239	361	493	3256	1542	902	911	614	83	37	242	1597	749	1647	466	1966	1176	875	1411	3814	7744	943	9361	816	4563	2274	5426	6410	1974	5989	5202	1778	5803	1947	6760	2520	6047
40165-V08B	A/chicken/Italy/22A/1998	H5N9	A	none	non-human	ABR37720.1	Baculovirus	HA	HA1+HA2	His tag	1020	4906	6890	2384	1894	4603	10840	17558	4705	2306	469	446	6039	10459	1068	1323	560	15737	11995	1390	2121	18268	16708	2058	6522	6336	2923	2382	7280	14463	4252	17587	17599	3649	5502	7807	6036	2964	10081
40165-V08H1	A/chicken/Italy/22A/1998	H5N9	A	none	non-human	ABR37720.1	Human cells	HA	HA1	His tag	294	710	664	654	1103	4523	949	1550	1311	827	-29	149	986	3485	1833	3168	1263	4171	3470	1683	1829	4156	11136	1428	5665	2113	9351	1800	3204	10395	3400	10713	9165	2952	5189	2351	11601	2080	4889
40166-V08H1	A/duck/Shantou/83/2000	H6N2	A		non-human	ADG44842.1	Human cells	HA	HA1	His tag	-45	404	396	266	455	1247	2146	517	636	437	-146	-71	233	1560	654	1413	529	986	1292	849	519	1094	604	201	2997	844	2217	632	325	2492	352	955	628	356	1477	403	1772	403	274
40167-V08H1	A/shearwater/Australia/1/1973	H6N5	A		non-human	ADD64203.1	Human cells	HA	HA1	His tag	163	711	318	132	141	1007	2581	172	302	225	-73	-122	-7	1148	289	780	157	258	829	173	636	24	31	404	3082	487	4129	632	652	2671	502	1240	217	340	1488	451	2232	768	407
40168-V08B	A/mallard/Ohio/217/1998	H6N8	A		non-human	ABO52049.1	Baculovirus	HA	HA1+HA2	His tag	1469	10347	1330	4246	1621	8528	14996	1610	3801	2035	318	811	2102	5074	1074	3354	1064	2656	4567	1141	7015	15863	17298	3801	10041	4017	3784	3528	4170	14288	6076	13091	18149	5847	5360	5757	5057	2770	4016
40168-V08H1	A/mallard/Ohio/217/1998	H6N8	A		non-human	ABO52049.1	Human cells	HA	HA1	His tag	269	324	314	321	333	2670	1372	194	291	501	-30	12	-18	1124	162	293	-30	179	1064	51	241	63	180	213	2175	116	1420	870	160	327	642	596	-41	294	1087	188	1742	653	192
40169-V08H1	A/turkey/Italy/4602/99	H7N1	A		non-human	CAD38286.1	Human cells	HA	HA1	His tag	908	912	363	435	2847	1816	1163	299	769	1918	1439	1107	1219	2731	5395	2024	1897	3920	3925	2794	3515	10609	457	1491	12942	1812	6331	807	7884	3222	3096	13566	335	2110	13172	1127	5441	1128	6165
40170-V08B	A/ruddy turnstone/New Jersey/563/2006	H7N2	A		non-human	ACS68445.1	Baculovirus	HA	HA1+HA2	His tag	2341	13994	4073	13891	2200	8011	16143	11840	14255	2458	986	1324	5299	22071	2969	5370	5366	17201	20308	3701	6757	17416	12042	5688	20187	12862	9481	8718	15774	15584	6679	18153	11994	5167	20538	11685	9702	15888	14890
40170-V08H1	A/ruddy turnstone/New Jersey/563/2006	H7N2	A		non-human	ACS68445.1	Human cells	HA	HA1	His tag	304	750	405	223	342	1764	1509	816	500	462	130	91	654	1038	257	2014	394	3973	1575	336	1346	1021	499	6152	1602	472	440	1129	609	2082	1704	1142	423	4988	1259	497	536	1307	861
40171-V08B	A/equine/Kentucky/1a/1975	H7N7	A		non-human	ACL12085.1	Baculovirus	HA	HA1+HA2	His tag	1225	2309	1485	3374	1376	9785	7329	2966	6619	7150	577	732	2172	4746	1959	7955	5727	9690	9097	5126	6396	11176	2612	9855	7593	4319	4071	3417	4062	14291	8257	8953	3129	10373	5594	5643	4060	3831	3077
40172-V08B	A/mallard/Netherlands/33/2006	H7N8	A		non-human	ACR59554.1	Baculovirus	HA	HA1+HA2	His tag	567	570	862	2298	1739	5457	3743	1676	4237	2234	167	131	3372	6069	2673	5909	2356	8197	8425	2714	5297	7609	3316	2205	3712	2630	2380	2140	2741	14539	6483	5269	2594	2399	2252	1751	2525	3031	1800
40172-V08H1	A/mallard/Netherlands/33/2006	H7N8	A		non-human	EPI182113	Human cells	HA	HA1	His tag	395	489	639	484	870	8995	1039	837	1314	1193	-2	289	1381	2313	2509	4786	3356	3796	3473	4192	1750	2304	490	1546	1778	1360	885	1300	865	2647	1875	1567	698	2206	1172	904	1286	1190	535
40174-V08B	A/Hong Kong/35820/2009	H9N2	A		human	ADC41853.1	Baculovirus	HA	HA1+HA2	His tag	1929	1596	1825	3276	2886	4527	3470	1634	5201	3641	204	607	8787	4580	1213	1974	1494	8424	4396	1271	3857	12157	3252	3952	14236	7094	6041	4619	3925	16266	3893	7969	4052	4464	6366	5358	6756	5362	2523
40174-V08H1	A/Hong Kong/35820/2009	H9N2	A		human		Human cells	HA	HA1	His tag	1097	1075	241	211	1129	1615	1747	507	291	1303	2030	1574	444	715	1990	2035	2998	1073	947	2291	2889	2681	570	2027	2130	1786	9829	1192	937	4462	1785	2840	380	2018	2481	1317	5950	1720	953
40181-V08B	A/shorebird/DE/261/2003	H9N5	A		non-human	ABB87950.1	Baculovirus	HA	HA1+HA2	His tag	3851	1777	1044	3971	3811	14784	6138	6285	7950	10362	1077	1410	4783	7471	9510	8870	5353	15623	9674	10811	6684	14519	1679	3185	7527	3124	6136	8431	5490	13980	4086	9780	2096	1832	4194	3093	3505	7103	6629
40181-V08H1	A/shorebird/DE/261/2003	H9N5	A		non-human	ABB87950.1	Human cells	HA	HA1	His tag	830	1199	329	409	1375	4320	1805	1637	1104	860	1186	1459	737	1807	5326	3972	1443	4008	2612	1561	2118	3309	632	1900	2617	1871	6519	1561	2236	6498	1430	1939	826	1045	1869	897	4474	1472	3112
40184-V08B	A/mallard/Minnesota/Sg-00194/2007	H10N3	A		non-human	ACT84107.1	Baculovirus	HA	HA1+HA2	His tag	1173	4711	6381	2384	1134	3319	11470	16638	4805	1792	726	569	6936	10101	893	921	976	15862	12276	1112	2516	17591	17411	1577	7577	4006	4112	2232	4273	13135	2753	16334	16665	2464	5636	7492	4614	3529	6418
40184-V08H1	A/mallard/Minnesota/Sg-00194/2007	H10N3	A		non-human	ACT84107.1	Human cells	HA	HA1	His tag	423	1003	351	505	921	2628	627	647	3872	1221	133	87	1511	2574	3300	2577	797	8512	8347	4694	1500	1407	10601	750	1676	752	556	829	857	4563	2558	662	6417	682	644	601	568	352	1032
40188-V08H1	A/duck/England/1/1956	H11N6	A		non-human	AGB50949.1	Human cells	HA	HA1	His tag	220	206	287	290	398	4265	695	1113	705	692	0	-81	82	974	342	2225	695	1978	1719	528	466	909	336	501	1393	746	6035	428	788	1610	608	1079	599	1141	1091	689	7757	338	3481
40189-V08H1	A/bar headed goose/Mongolia/143/2005	H12N3	A		non-human	ACV86810.1	Human cells	HA	HA1	His tag	391	195	152	147	942	1912	1156	1477	1426	1261	136	-121	681	2096	2716	3231	1067	4131	3165	3551	680	1411	365	749	1645	783	1067	604	1420	2712	785	2009	583	668	156	767	1017	903	3252
40192-V08H1	A/mallard/Astrakhan/263/1982	H14N5	A		non-human	P26136	Human cells	HA	HA1	His tag	255	236	2125	1449	1079	3689	1809	3218	3437	1700	138	53	1572	6028	4240	3158	5926	7306	8154	5889	1434	1897	2872	434	1589	1324	682	816	2617	3305	1589	1482	2822	865	1095	863	1080	549	2727
40193-V08B	A/Australian shelduck/Western Australia/1756/1983	H15N2	A		non-human	ABB90704.1	Baculovirus	HA	HA1+HA2	His tag	1045	1249	1106	1966	2732	9970	5731	1986	5275	3743	377	497	5192	8363	4922	5665	4762	13410	8365	7009	8407	13382	2571	3391	6822	4119	10162	5088	5579	15885	7036	8458	3033	3104	4139	3322	5803	4722	4089
40193-V08H1	A/Australian shelduck/Western Australia/1756/1983	H15N2	A		non-human	ABB90704.1	Human cells	HA	HA1	His tag	285	739	376	410	658	2704	2212	1056	888	1028	31	-4	480	1059	424	1370	760	2081	1780	827	1420	2297	665	2155	1755	1555	2285	1028	753	2064	2045	2372	984	3018	2158	1633	2882	1668	893
40239-V08B	A/Shanghai/2/2013	H7N9	A		human		Baculovirus	HA	HA1+HA2	His tag	495	700	713	1472	1972	4308	6424	791	2238	3211	239	156	2044	2196	641	4347	1725	4935	4756	1047	5671	5117	1168	1462	3470	3738	2583	3284	1885	15031	5866	3987	1063	1672	2727	3058	2164	3921	2462
40239-V08H	A/Shanghai/2/2013	H7N9	A		human		Human cells	HA	HA1+HA2	His tag	370	1144	1037	845	1068	3595	4055	1700	1104	1347	77	-56	1662	2504	2093	1882	2299	4788	3371	2411	4706	2840	573	1324	3463	1420	1137	602	1241	4911	5766	2179	1100	969	1946	786	753	764	927
40324-V08B	A/flat-faced bat/Peru/033/2010	H18N11	A		non-human	AGX84934.1	Baculovirus	HA	HA1+HA2	His tag	1096	6657	895	1253	1373	1600	11467	843	3059	1586	207	496	2940	2994	271	771	722	4130	6767	383	3431	7938	1767	2289	6413	2884	3981	2132	1536	14500	2609	4844	1915	1787	2844	2527	2253	2377	5294
40324-V08H1	A/flat-faced bat/Peru/033/2010	H18N11	A		non-human	AGX84934.1	Human cells	HA	HA1	His tag	492	775	655	371	603	662	1148	976	599	831	472	521	635	992	826	325	448	1040	742	628	1377	2880	517	803	2125	1762	1560	892	1066	1303	999	3582	1399	941	1650	2223	1830	1766	707
40325-V08B	A/Zhejiang/DTID-ZJU10/2013	H7N9	A		human	AHA11500.1	Baculovirus	HA	HA1+HA2	His tag	607	1154	480	801	1043	2100	6277	663	1618	1604	239	424	2590	1734	303	2559	1400	5285	4028	240	5636	5892	882	1672	5295	1223	1594	2743	1383	14232	4798	2582	934	891	2225	1536	1240	2522	1135
40325-V08H	A/Zhejiang/DTID-ZJU10/2013	H7N9	A		human	AHA11500.1	Human cells	HA	HA1+HA2	His tag	2903	1717	903	1177	1742	4626	8308	1013	1718	2206	407	735	2798	4430	1611	1527	2661	6998	5178	2098	5818	14140	4843	1588	5204	1866	3868	2210	2006	4630	5429	9447	5252	1305	3261	1530	3218	2053	1809
40350-V08H1	A/California/06/2009	H1N1	A		human	ACP41935.1	Human cells	HA	HA1	His tag	5645	1345	1990	482	521	5883	4162	6513	1230	500	770	145	10306	7188	550	1595	280	36921	8287	644	655	3769	2098	10757	18441	699	361	414	4234	10660	715	2333	1968	7324	15707	774	363	301	4947
40351-V08H1	A/duck/Guangdong/E1/2012	H10N8	A		non-human		Human cells	HA	HA1	His tag	381	540	323	249	944	2796	810	637	5323	1210	57	265	2236	1930	4335	2858	2045	8167	10841	6274	2310	315	4049	3741	874	837	855	443	1064	6645	2511	624	1909	2332	531	889	542	504	1208
40354-V08B	A/Texas/50/2012	H3N2	A		human	EPI537015	Baculovirus	HA	HA1+HA2	His tag	142	200	3579	3733	416	76	9	11294	14198	265	-15	145	9529	13216	118	3	2	22809	17732	-176	499	-553	3021	211	-2671	403	394	93	154	278	207	209	2986	166	-35	522	415	130	311
40354-V08H1	A/Texas/50/2012	H3N2	A		human	AFH57070.1	Human cells	HA	HA1	His tag	488	605	779	878	2764	10974	12612	7278	16252	16525	339	1075	7587	5437	6206	8440	11877	23554	20073	11969	1259	578	1420	677	1863	1369	843	11546	772	1424	2604	1265	910	945	1438	1171	3807	10958	1384
40359-V08B	A/Jiangxi-Donghu/346/2013	H10N8	A		human	EPI497477	Baculovirus	HA	HA1+HA2	His tag	1004	3125	900	5249	2781	4653	10657	3312	13580	3739	312	956	5223	5467	4319	4319	3478	17672	11935	5881	6951	8577	12731	2401	5560	4285	2943	3180	3238	13298	7411	6266	7504	2531	2928	3406	2798	3424	3232
40359-VNAB	A/Jiangxi-Donghu/346/2013	H10N8	A		human	EPI497477	Baculovirus	HA	HA1+HA2		691	313	825	1393	1655	1502	903	1107	2147	1708	80	100	5439	3178	569	556	638	5447	4027	1077	5497	4289	1744	2863	4304	5068	2265	3782	3271	13221	4545	9784	2024	2736	4577	3664	2132	8092	3212
40360-V08H1	A/duck/Hunan/S11205/2012	H10N3	A		non-human	AGO87051.1	Human cells	HA	HA1	His tag	1888	995	399	385	2542	8591	2178	764	3676	3233	3720	1728	2153	3330	8241	7238	6756	7156	5110	9309	4835	7490	2687	3136	3223	4026	1832	2582	1677	7860	3492	7237	2986	3434	1976	3320	1612	1943	1928
40372-V08B	A/chicken/Jilin/9/2004	H5N1	A	5 (1-2-5-6-8-9-like)	non-human	AAT76166.1	Baculovirus	HA	HA1+HA2	His tag	2340	7107	5514	3863	3901	6699	14505	15042	5896	6642	1169	1158	8723	10137	4883	2404	2876	16580	10829	5626	7588	20939	15406	3511	12554	7899	9766	12975	8040	14999	6627	19326	17073	3332	7087	8477	7707	13181	8864
40372-V08H1	A/chicken/Jilin/9/2004	H5N1	A	5 (1-2-5-6-8-9-like)	non-human		Human cells	HA	HA1	His tag	918	3528	2128	458	631	1235	7467	3369	1665	3014	121	173	2508	3843	708	783	331	5237	3414	901	1292	5944	685	837	6467	2647	3730	1558	2296	4954	1847	7487	922	2890	3773	6456	4613	2219	2891
pMG104	A/Beijing/1/2013/	H7N9	A		human		Cell-free (IVTT)	NS	NS	His tag	846.9	462.4	408.3	494.2	395.5	3828.2	5444.7	2208.5	1036.3	2068.7	656.8	580	2102.7	3005.7	1935.9	3556.4	2287.7	5991.8	7197.7	4006.3	501.3	56	1433	54.2	3027.2	-2866.9	924.4	5193.7	523	3600.3	492.6	611.3	2915.8	258.3	3072.9	-373.5	1182.2	4271.5	-359.2
pMG105	A/Chicken/Germany/n/1949	H10N7	A		non-human		Cell-free (IVTT)	NS	NS	His tag	-159.1	-502.6	-575.7	-726.8	-1086.5	-481.8	1002.7	-158.5	-1050.7	331.7	267.8	341	732.7	385.7	570.9	1683.4	933.7	2486.8	536.7	1538.3	-252.7	-674	-442	-520.8	414.2	-4566.9	1043.4	1113.7	-1343	1074.3	-1267.4	-1012.7	348.8	-1620.7	673.9	-1980.5	403.2	1102.5	-816.2
pMG106	A/Cambodia/408008/2005	H5N1	A	1	human		Cell-free (IVTT)	NS	NS	His tag	-742.1	-843.6	-946.7	-1358.8	-728.5	-1139.8	1004.7	-561.5	370.3	401.7	173.8	223	475.7	2580.7	549.9	3947.4	1230.7	3692.8	8747.7	4441.3	236.3	-822	-275	-145.8	-954.8	-3383.9	528.4	-252.3	-1015	1840.3	-398.4	196.3	186.8	-1795.7	287.9	-2490.5	267.2	834.5	-848.2
pMG107	A/Swine/Iowa/15/1930	H1N1	A		non-human		Cell-free (IVTT)	NS	NS	His tag	-956.1	-2153.6	-852.7	-625.8	-1785.5	-1577.8	-164.3	23.5	-213.7	-76.3	73.8	53	442.7	1661.7	121.9	1833.4	667.7	1847.8	5871.7	1697.3	596.3	-835	-345	-1787.8	-2900.8	-5442.9	-693.6	-145.3	-2538	-400.7	-66.4	146.3	0.8	-1906.7	-1077.1	-3079.5	287.2	251.5	-2039.2
pSN108	A/Aichi/2/1968	H3N2	A		human		Cell-free (IVTT)	NS	NS	His tag	-1373.1	-2029.6	-468.7	251.2	-941.5	-2231.8	-200.3	-526.5	1054.3	-488.3	60.8	67	274.7	3936.7	282.9	2221.4	484.7	1473.8	9356.7	2531.3	228.3	-1698	-311	-1500.8	-2888.8	-4921.9	-856.6	-1818.3	-2487	398.3	-120.4	-76.7	-295.2	-2340.7	-1424.1	-3341.5	-266.8	-385.5	-1977.2
pSN109	A/Albany/2/1958	H2N2	A		human		Cell-free (IVTT)	NS	NS	His tag	-1286.1	-1787.6	-801.7	-364.8	-1424.5	-2216.8	-220.3	-779.5	255.3	-443.3	-41.2	-54	409.7	3072.7	117.9	1895.4	796.7	1688.8	4706.7	2507.3	-623.7	-1282	72	-1981.8	-1708.8	-5369.9	-937.6	1178.7	-1395	-56.7	-312.4	-1031.7	-62.2	-2614.7	-1453.1	-3044.5	363.2	214.5	-2375.2
pSN110	A/Duck/Czechoslovakia/1956	H4N6	A		non-human		Cell-free (IVTT)	NS	NS	His tag	-1903.1	-1828.6	-65.7	-55.8	-1070.5	-1758.8	-413.3	-117.5	151.3	-100.3	-29.2	-37	334.7	1794.7	101.9	2594.4	301.7	1656.8	10180.7	1661.3	-353.7	-1275	6	-3017.8	-2604.8	-4084.9	-1532.6	-1410.3	-1111	336.3	-16.4	-1093.7	372.8	-2685.7	-645.1	-2825.5	19.2	-1083.5	-308.2
pSN111	A/Equine/Miami/1/1963	H3N8	A		non-human		Cell-free (IVTT)	NS	NS	His tag	-2633.1	-1786.6	-506.7	-577.8	-1353.5	-1220.8	-599.3	-342.5	385.3	-592.3	-26.2	23	307.7	4721.7	37.9	4384.4	808.7	2588.8	11794.7	4397.3	-260.7	-1111	-245	-3189.8	-2407.8	-4961.9	-1736.6	-1116.3	-1333	-827.7	-131.4	189.3	463.8	-1863.7	-984.1	-4043.5	-353.8	-80.5	-1235.2
pSN112	A/New York/3087/2009	H3N2	A		human		Cell-free (IVTT)	NS	NS	His tag	-1706.1	-1445.6	76.3	29.2	-1802.5	-999.8	191.7	-205.5	63.3	-1015.3	86.8	45	201.7	8673.7	97.9	5064.4	1094.7	1995.8	13412.7	6672.3	-695.7	-1163	622	-1566.8	-1747.8	-5552.9	-848.6	-986.3	-2330	1151.3	-259.4	-394.7	268.8	-2113.7	129.9	-3631.5	-656.8	1241.5	-1162.2
pSN113	A/Swine/England/283902/1993	H1N1	A		non-human		Cell-free (IVTT)	NS	NS	His tag	-2954.1	-1813.6	-723.7	-230.8	-1658.5	-1688.8	-610.3	6.5	461.3	-1522.3	-6.2	30	168.7	1458.7	102.9	2012.4	469.7	1574.8	8279.7	1555.3	333.3	-1519	187	-2982.8	-3149.8	-5025.9	-1593.6	-1393.3	-2341	-1325.7	164.6	-139.7	93.8	-2523.7	-426.1	-3835.5	-1125.8	-518.5	-1512.2
pSN114	A/Swine/Minnesota/9088-2/1998	H3N2	A		non-human		Cell-free (IVTT)	NS	NS	His tag	-2528.1	-1958.6	-279.7	358.2	-1509.5	-1851.8	-762.3	-86.5	887.3	383.7	35.8	-18	671.7	6100.7	95.9	4368.4	717.7	3786.8	16689.7	5140.3	437.3	-1575	346	-2785.8	-3476.8	-4760.9	-852.6	-1878.3	-950	-380.7	885.6	-412.7	234.8	-2237.7	-1219.1	-3077.5	-284.8	-364.5	128.8
pSN115	A/Turkey/Canada/1963	H6N2	A		non-human		Cell-free (IVTT)	NS	NS	His tag	-2307.1	-1190.6	-428.7	-519.8	-1140.5	-1738.8	-53.3	-168.5	641.3	284.7	116.8	102	201.7	2688.7	176.9	2651.4	625.7	2053.8	7837.7	3648.3	-799.7	-1309	-819	-2284.8	-2556.8	-5222.9	-1215.6	-227.3	-1112	-1533.7	122.6	-470.7	-297.2	-2217.7	-417.1	-2694.5	-804.8	227.5	-46.2
pSN116	A/Turkey/Massachusetts/3740/1965	H6N2	A		non-human		Cell-free (IVTT)	NS	NS	His tag	-2844.1	-2572.6	-867.7	-474.8	-1301.5	-1431.8	-272.3	-371.5	1084.3	-1306.3	71.8	-3	202.7	2766.7	179.9	3587.4	601.7	1783.8	11683.7	2478.3	-665.7	-1986	-735	-3119.8	-3658.8	-5628.9	-3009.6	-1205.3	-2790	-589.7	178.6	-2.7	434.8	-2090.7	-1302.1	-3674.5	-426.8	-360.5	-1259.2
pSN117	A/California/04/2009	H1N1(pdm)	A		human		Cell-free (IVTT)	NS	NS	His tag	-1578.1	-2330.6	-654.7	-553.8	-2028.5	-2687.8	44.7	-538.5	337.3	-342.3	5.8	-22	504.7	2718.7	27.9	2050.4	627.7	2847.8	6893.7	2757.3	-700.7	-2045	-822	-2138.8	-3401.8	-6308.9	-424.6	-1758.3	-2360	-1536.7	790.6	289.3	116.8	-2723.7	178.9	-2755.5	20.2	-388.5	-939.2
a-Hu IgA 0.01											5082	5829	2162	2218	5499	6644	5726	2469	1963	6261	364	-295	-29	72	-148	-90	-66	15	28	-44	6756	11306	2551	9302	11047	11409	4693	6579	6196	12582	7222	11041	3054	9927	11255	14626	4746	7077	4748
a-Hu IgA 0.03											13850	13882	10308	13814	14251	14573	15190	13483	8285	15497	-302	-90	65	231	-91	-114	-71	138	75	-143	15005	14489	13174	14382	16731	18493	15869	14960	14112	12822	16212	16135	15685	14945	18858	19901	17205	16918	14622
a-Hu IgA 0.1											17308	16526	19190	18415	17489	18583	17829	20450	19434	18908	67	106	342	507	25	84	-3	357	363	63	19463	19837	18157	19182	22851	23244	18575	19047	16825	16729	20710	21338	18927	20841	24248	25267	19731	19758	17840
a-Hu IgG 0.01											71	53	65	108	46	-70	236	137	138	172	43	-98	65	100	-30	-88	44	-17	122	-61	305	538	709	243	29	48	96	-66	102	7051	72	605	1088	-64	224	278	253	-80	-118
a-Hu IgG 0.03											131	385	917	30	1627	351	435	661	200	1272	120	267	301	354	254	143	215	250	408	166	585	2983	4006	251	736	4015	286	51	272	13136	512	2354	4936	265	596	3317	410	209	161
a-Hu IgG 0.1											1396	1664	510	539	354	751	1034	239	227	146	541	776	839	687	657	776	580	1063	383	303	2186	8178	9083	1303	2538	897	1079	570	1335	14641	296	4625	8428	662	788	-113	422	145	8
a-Hu IgM 0.01											208	199	244	566	291	179	134	88	191	306	0	-121	76	855	-2	-73	-150	7	141	8	202	685	9	323	501	710	345	128	1471	1050	24	591	161	142	367	862	345	124	148
a-Hu IgM 0.03											578	731	198	265	709	939	491	189	186	728	-2	17	79	138	38	-15	-41	58	87	-73	705	2414	91	731	1515	1433	812	564	1163	2865	584	1477	128	795	1038	1469	853	355	415
a-Hu IgM 0.1											1605	1434	842	768	1639	2002	1245	752	607	1237	92	98	288	129	58	57	36	196	207	-13	2358	4326	285	2293	3332	2991	2757	916	1991	7886	1491	2859	84	1756	2118	2182	1593	1249	954
Hu IgA 0.01											16278	16115	17454	17483	16995	15149	15519	17751	16576	16039	-42	228	137	189	-10	-97	23	55	183	-121	17923	18023	16463	18017	20548	21688	18061	18472	15874	14089	16516	16838	16830	15918	19836	21764	17914	17477	15426
Hu IgA 0.03											19712	19579	19517	18917	20335	18468	17949	19424	18088	19043	2	613	427	427	13	-125	310	271	505	-2	22174	23488	18194	22777	27006	27875	20963	21053	19246	16908	19917	21615	17880	20881	24004	26220	18130	19394	17392
Hu IgA 0.1											23748	23110	21395	20758	23773	21558	20723	20757	19913	22548	96	1298	395	676	129	36	915	429	714	111	26055	27930	20717	27912	31942	31326	22807	24228	20217	20611	24322	26406	19392	26168	28576	31184	18142	21697	20799
Hu IgG 0.01											7418	14672	361	-30	134	6945	12866	149	449	403	2164	2942	919	1261	2049	1837	2187	2397	1458	1971	322	14065	10715	1376	7067	1661	2293	319	740	15905	569	9670	10516	350	4884	2465	3012	26	407
Hu IgG 0.03											11247	15595	1428	877	1005	12099	14764	682	1103	1311	4896	5304	4243	4659	4007	4390	5029	5858	3738	4363	1479	17086	17808	3597	12737	6894	5087	630	1635	18701	1224	15313	15896	3235	10375	6870	5096	1000	1500
Hu IgG 0.1											13234	15671	2545	2069	2065	13444	14950	2042	2108	2367	6818	6432	6664	5800	6075	6045	6825	8194	4903	5875	3789	17819	18921	5983	17184	13260	10504	1541	3314	19748	2426	16392	17775	5019	13305	11899	9220	1594	2846
Hu IgM 0.01											13	68	108	404	-17	-377	97	210	-41	175	-107	-35	-46	618	-57	-116	-169	-209	-25	-60	18	314	103	48	-230	151	244	-101	329	-78	223	579	-130	221	164	484	-412	96	-79
Hu IgM 0.03											218	195	313	99	253	340	259	266	40	204	-93	-134	-104	76	-58	-52	-168	-201	65	37	560	196	68	426	744	498	305	209	415	313	603	622	406	627	493	794	478	327	255
Hu IgM 0.1											-80	899	429	691	559	120	330	348	251	611	-119	-68	-77	187	-159	-20	-24	-135	63	-24	1131	1609	510	1664	2035	1564	1438	526	2233	1673	233	259	359	1001	515	857	264	239	-108
NoDNA											9378	9816	4293	5047	8049	7912	9264	3746	4956	7900	-76	137	1767	2919	13	-103	29	1611	2933	-116	14104	14593	4576	11845	15613	14845	14656	7927	7905	10452	13031	14336	5201	9579	12062	12505	13565	7465	6996
NoDNA											8103	8620	3871	4574	6889	8864	7509	3492	4905	7962	-111	195	1780	3073	-1	-58	-14	1739	2728	-2	13740	15004	4318	11224	13828	13586	15516	7551	8205	8986	13196	14888	5081	10436	12056	13067	13569	7070	5746
NoDNA											9245	8612	4717	3889	7287	8818	8023	3426	4271	8405	-154	65	1836	2226	-65	-97	63	1686	2450	6	13927	15371	4181	11456	14583	14025	15607	7172	7288	8957	13486	14978	4887	10605	11847	13290	13338	6809	5799
NoDNA											8119	8505	4282	4680	8314	9362	8951	3978	4980	8584	-88	74	1701	2467	-28	-52	0	1270	2551	8	14218	15498	4270	11297	14470	13412	14993	7940	8679	9218	13859	15316	5200	11369	13632	13862	13940	6436	6506
NoDNA											7840	8970	3884	5064	7853	9271	-694	-109	5252	-1	-87	91	1832	2405	46	-47	-79	17	2717	-105	13833	14956	4653	10432	15055	14269	14296	7538	7394	10075	14149	-130	-121	11429	-133	152	13233	40	6790
NoDNA											8325	8062	3796	4569	8308	9377	9126	3756	4439	9436	16	64	1549	2775	-13	-126	25	1496	2468	79	13549	14692	4870	12072	13434	15223	14122	6770	6888	9018	13906	15122	5121	11255	12266	14521	12521	7372	6473
NoDNA											8029	7351	4488	4413	8015	8802	8459	3956	4519	7799	-129	-13	1600	2957	-29	-116	7	1494	2753	-14	13678	14686	4715	11215	12787	15193	13901	7172	7543	8040	13788	15592	4843	10115	12598	12735	14080	7642	6224
NoDNA											8668	8320	4467	4172	7571	8587	8592	3615	5067	8082	-151	97	1484	2211	-51	-119	84	1506	2356	0	13177	14492	4212	10837	14646	15070	14552	7764	6712	7967	13978	15211	4471	10444	12208	13402	14008	6695	6673
NoDNA											8283	8069	4082	5092	7674	9885	7805	3211	5047	8716	-146	41	1619	2459	36	-149	-9	1696	2788	53	13555	14764	4508	10225	13980	14160	15186	7299	7342	8837	14455	15930	4821	11847	12444	13735	15299	7128	7077
NoDNA											8401	8701	4507	3878	8685	8190	9208	4094	4251	7620	-132	79	1665	3071	123	-157	17	1497	2459	-12	14146	14774	4457	10905	15682	16106	14797	8470	7534	8937	14646	15564	4558	9578	13481	11946	13915	7688	6578
PBST											-2063	162	-12	-90	-369	-1318	-523	-51	-345	-1049	-52	-79	4	-54	-60	-39	-80	-35	14	-56	-1092	-883	-15	-561	291	-1156	-106	-358	-60	-1117	-986	-1070	-162	-1123	-966	-99	-751	-688	-1009
[truncated: 103 more columns]
